# Supplementary material for: Bulked Segregant RNA-seq Reveals Differential Expression and SNPs of Candidate Genes Associated with Waterlogging Tolerance in Maize
Source: Front Plant Sci. 2017 Jun 14;8:1022. doi: 10.3389/fpls.2017.01022 (PMC5470080; doi:10.3389/fpls.2017.01022)
Supplement: TABLE S2 — A total of 122 overlapped DEGs between tolerant and sensitive pool under waterlogging and normal condition. [file Table_2.XLSX]

## Sheet: Sheet1
Gene ID in Maizegdb	Mean RPKM of sensitive pool at untreated condition	Mean RPKM of tolerant pool at untreated condition	log2Ratio(Tolerant/sSensitive)at untreated condition	Mean RPKM of sensitive pool under waterlogging	Mean RPKM of tolerant pool under waterlogging	log2Ratio(Tolerant/Sensitive) under waterlogging
GRMZM2G312198	10.2533	0.11	-6.54245	16.7433	0.01	-10.7094
XR_563861.1	15.8367	1.23	-3.68654	13.36	0.01	-10.3837
XR_559436.2	11.8833	1.24667	-3.25279	9.42667	0.01	-9.8806
XR_562427.1	5.00333	0.01	-8.96675	6.51333	0.01	-9.34725
GRMZM2G145308	7.78	0.01	-9.60363	6.31	0.01	-9.3015
XR_002269074.1	10.3367	0.01	-10.0136	5.89667	0.01	-9.20376
XR_554902.2	4.27667	0.01	-8.74034	5.86	0.01	-9.19476
GRMZM2G412598	10.3533	0.636667	-4.02341	5.39333	0.01	-9.07503
XR_002267581.1	4.14	0.01	-8.69349	5.14	0.01	-9.00562
XR_557205.1	5.82333	0.01	-9.1857	3.91333	0.01	-8.61225
XM_008663021.2	14.4633	1.06333	-3.76573	12.1333	0.22	-5.78533
XP_008674646.1	6.93	0.01	-9.43671	6.7	0.193333	-5.115
XR_560504.1	12.5867	0.926667	-3.7637	15.0433	0.443333	-5.08459
XR_002269073.1	12.7633	0.553333	-4.52771	17.2167	0.55	-4.96823
XP_008660490.1	16.1033	1.02	-3.98072	11.0367	0.36	-4.93816
XP_008655053.1	8.27333	0.01	-9.69232	7.9	0.323333	-4.61076
XR_565233.1	7.3	0.253333	-4.84879	27.9933	1.41	-4.31132
XR_559632.2	7.15	0.336667	-4.40855	8.17	0.48	-4.08923
GRMZM2G454550	15.59	1.75667	-3.14971	28.13	1.73333	-4.02049
GRMZM2G007628	13.8067	0.243333	-5.82629	17.9567	1.18	-3.92766
XR_002266498.1	9.13333	0.426667	-4.41996	10.5	0.706667	-3.89322
ZEAMMB73_352667	16.1	1.95667	-3.04059	13.7567	1.19667	-3.52304
XR_562137.2	17.8367	0.01	-10.8006	9.40333	0.88	-3.4176
GRMZM2G466947	24.64	3.61667	-2.76827	21.0333	2.77333	-2.92298
GRMZM2G015739	17.7133	2.60667	-2.76456	23.8133	3.55	-2.74588
GRMZM2G116520	19.2333	51.86	1.43101	1159.98	189.207	-2.61607
GRMZM2G152123	25.25	5.57667	-2.17881	45.4533	7.91	-2.52264
GRMZM2G032225	54.3633	17.31	-1.65103	64.5033	12.27	-2.39424
XP_020400425.1	24.43	2.16667	-3.4951	38.1933	7.61667	-2.32609
GRMZM2G002815	50.3267	6.19667	-3.02176	34.1367	6.87667	-2.31154
GRMZM2G015436	17.92	3.80667	-2.23497	18.92	3.84333	-2.29948
NP_001241833.1	65.7933	22.3167	-1.55982	67.88	13.8	-2.29832
GRMZM2G106445	5.14	18.8333	1.87345	30.45	6.45	-2.23907
XR_554630.1	27.06	6.66	-2.02257	28.77	6.47667	-2.15124
GRMZM2G305362	8.90667	37.7133	2.08212	55.35	12.6467	-2.12983
GRMZM2G152451	44.6667	11.4467	-1.96427	79.0867	18.2633	-2.11448
GRMZM2G437758	17.2167	4.15667	-2.05031	26.05	6.16	-2.08028
XR_002266566.1	19.55	3.38	-2.53207	27.0867	6.75	-2.00462
GRMZM2G139834	40.5633	12.96	-1.64611	44.1667	11.2333	-1.97517
GRMZM2G076972	3.81	36.64	3.26556	41.02	10.9333	-1.90759
XR_562425.2	65.51	10.54	-2.63584	24.86	6.72333	-1.88658
GRMZM2G128179	30.12	7.88	-1.93445	25.5133	7.05	-1.85556
GRMZM2G374971|Zlp	12.97	44.71	1.78542	135.217	37.7167	-1.842
GRMZM2G098875	21.78	62.7967	1.52768	236.237	66.58	-1.82707
XP_008679432.2	20.6067	6.13667	-1.74758	23.4067	6.67667	-1.80972
NP_001141293.1	180.763	76.78	-1.2353	201.66	58.03	-1.79705
XP_020406308.1	45.7567	6.51667	-2.81178	37.8	11.0667	-1.77217
GRMZM2G168552|aba2|bss1	145.533	51.0833	-1.51043	118.927	37.9967	-1.64613
NP_001145552.1	42.04	13.52	-1.63667	46.45	14.87	-1.64327
GRMZM2G000829	23.48	6.97333	-1.75151	33.4467	10.97	-1.6083
ZEAMMB73_943532	2.30333	16.1667	2.81123	44.26	14.8433	-1.57619
GRMZM2G127418	14.4533	46.9833	1.70075	224.897	84.9633	-1.40435
GRMZM2G053503	3.60667	16.1767	2.16518	214.997	88.1767	-1.28585
GRMZM2G169240	76.1533	186.183	1.28974	263.043	108.08	-1.2832
GRMZM2G170742	595.677	194.837	-1.61226	453.01	190.95	-1.24635
GRMZM2G406603	85.8467	250.817	1.5468	55.0067	134.513	1.29007
ZEAMMB73_550862	34.0067	150.623	2.14706	74.71	185.903	1.31518
GRMZM2G035890	16.5567	104.473	2.65765	29.5533	77.0667	1.38279
GRMZM2G323888	51.8367	123.45	1.25188	29.7167	78.6867	1.40485
GRMZM2G020840	97.8067	223.79	1.19414	54.3133	157.363	1.53472
NP_001143053.1	11.1267	133.577	3.58557	12.7267	38.48	1.59625
ZEAMMB73_211564	10.1867	122.907	3.59281	11.5833	35.7667	1.62657
ZEAMMB73_814471	14.7233	79.5033	2.43291	22.76	70.8367	1.638
NP_001169716.1	8.26333	30.1067	1.86529	9.70667	32.0933	1.72523
GRMZM2G169372	83.75	198.55	1.24534	58.2533	192.81	1.72677
GRMZM5G822237	245.27	972.457	1.98726	184.677	619.993	1.74725
ZEAMMB73_190890	15.9367	71.3967	2.16351	28.5733	96.9867	1.76312
GRMZM2G470075	21.7167	56.9233	1.39022	7.93667	27.18	1.77594
XP_020406277.1	2.77	39.4233	3.83109	10.5867	39.28	1.89155
NP_001140447.1	2.69667	22.7667	3.07767	7.04667	26.5967	1.91623
XP_020402881.1	35.7867	92.93	1.37672	20.1333	83.21	2.04717
GRMZM2G097229	29.9467	9.56	-1.64731	5.45333	22.9733	2.07475
XR_562409.1	2.31	12.3567	2.41932	4.16667	18.1733	2.12486
GRMZM2G161905	9.55333	102.06	3.41727	23.55	111.247	2.23996
ZEAMMB73_835353	23.07	158.313	2.77869	45.6467	225.68	2.3057
GRMZM2G134878	47.3833	226.78	2.25884	16.6367	84.38	2.34253
GRMZM2G154223	0.34	16.82	5.6285	3.24	16.6467	2.36117
GRMZM2G135536	19.8667	79.76	2.00532	6.3	32.5033	2.36716
GRMZM2G141026	4.43	20.9833	2.24387	3.93667	20.87	2.40638
XM_008667307.1	22.4667	77.3333	1.7833	6.64667	38.9333	2.5503
ZEAMMB73_082553	20.94	56.0267	1.41985	9.91333	59.3867	2.5827
XR_561214.2	8.42333	62.46	2.89047	5.49333	33.96	2.62808
XR_557996.1	0.64	16.7867	4.7131	1.88667	11.75	2.63875
XR_560154.1	0.966667	17.6767	4.19268	2.43	15.2833	2.65293
NP_001169017.1	0.84	12.5033	3.89578	1.68667	11.89	2.8175
XR_562845.1	3.08333	16.6933	2.43671	2.44333	19.61	3.00467
XP_008672169.1	3.74333	30.73	3.03725	3.05	25.27	3.05054
XR_554511.2	0.76	14.1733	4.22104	2.46667	20.5567	3.05897
GRMZM2G057672	53.84	366.947	2.76882	39.3067	368.613	3.22926
GRMZM2G437187	10.7133	65.0833	2.60288	6.69667	65.2733	3.28498
XR_560295.1	0.413333	12.5433	4.92347	0.803333	9.60333	3.57946
NM_001156769.1	1.84333	13.9533	2.92022	0.81	10.7533	3.73072
XP_008653624.1	0.44	18.2233	5.37214	0.616667	8.80333	3.83549
XP_008676119.1	0.193333	11.1567	5.85067	0.57	8.90667	3.96585
XP_008653308.1	0.203333	8.07333	5.31125	0.666667	10.9933	4.04352
ZEAMMB73_879903	4.54667	27.1933	2.58037	1	21.1267	4.40099
XR_555141.1	0.423333	15.22	5.16803	0.4	8.80333	4.45998
ZEAMMB73_139468	0.906667	29.92	5.04439	0.803333	21.13	4.71715
XM_008667311.1	1.46	34.3333	4.55557	0.28	8.89667	4.98977
XR_556937.1	1.19333	22.3367	4.22634	0.43	14.5333	5.07889
XM_008662330.1	0.206667	6.99667	5.08129	0.213333	8.31333	5.28425
XR_562618.1	0.396667	10.7533	4.76071	0.206667	9.07333	5.45626
XP_008645177.1	0.35	12.6967	5.18095	0.196667	9.32667	5.56754
XM_008659083.1	0.206667	11.7933	5.83452	0.113333	7.39	6.02693
XR_565043.1	0.116667	13.2633	6.82891	0.136667	9.05	6.04918
XP_008646258.1	0.12	6.54333	5.76892	0.1	6.95	6.11894
GRMZM2G071808	0.0433333	7.27	7.39033	0.08	5.83	6.18735
GRMZM2G424981	0.103333	5.41667	5.71203	0.06	5.6	6.54432
GRMZM2G054300|GRMZM2G093346	0.626667	19.4333	4.95469	0.31	31.86	6.68333
XR_562481.2	0.116667	21.1733	7.50371	0.13	14.0667	6.75763
NP_001170159.1	0.12	17.6033	7.19667	0.13	14.1333	6.76445
XP_008655686.1	0.693333	20.5467	4.88921	0.0866667	14.9533	7.43077
XM_008677972.1	0.15	11.5267	6.26387	0.01	3.95667	8.62814
XP_008679874.1	0.16	8.01667	5.64686	0.01	4.29667	8.74707
XR_558491.1	0.01	5.19	9.01959	0.01	4.38	8.77479
XR_553078.1	0.01	4.85667	8.92382	0.01	6.00333	9.22962
NM_001196152.1	0.01	4.74333	8.88976	0.01	7.24667	9.50117
XR_562397.1	0.47	16.14	5.10184	0.01	8.87667	9.79387
XM_020542888.1	0.01	10.5567	10.0439	0.01	9.00667	9.81485
XP_008650442.1	0.01	13.6767	10.4175	0.01	10.0533	9.97346
XR_557561.1	0.01	8.88333	9.79496	0.01	10.1933	9.99341
XP_008679423.1	0.01	11.26	10.137	0.01	10.4667	10.0316
