# Supplementary material for: Bulked Segregant RNA-seq Reveals Differential Expression and SNPs of Candidate Genes Associated with Waterlogging Tolerance in Maize
Source: Front Plant Sci. 2017 Jun 14;8:1022. doi: 10.3389/fpls.2017.01022 (PMC5470080; doi:10.3389/fpls.2017.01022)
Supplement: TABLE S3 — The DEGs in various GO items. [file Table_3.XLSX]

## Sheet: Sheet1
		GO Item	Untreated condition		Waterlogging stess
			Up-regulated expression	Down-regulated expression	Up-regulated expression	Down-regulated expression
		Coenzyme binding	GRMZM2G112792	GRMZM2G375064
				XR_565052.1
		Protein kinase activity	GRMZM2G007477	XR_560948.1	GRMZM2G428554	GRMZM2G178074
			GRMZM5G882078	ZEAMMB73_170350	XR_563843.1
			GRMZM2G465987	GRMZM2G337109
			XP_008674419.1
			NP_001183150.1
			GRMZM2G061537
			NM_001147411.1
			ZEAMMB73_235900
			GRMZM2G080041
			XM_008677029.2
			GRMZM5G878379
			NP_001183181.1
			ZEAMMB73_538971
			ZEAMMB73_038000
			GRMZM2G142390
			ZEAMMB73_333211
			GRMZM2G004207
			GRMZM2G173928
		Defense response	GRMZM2G164440	NM_001147821.1		GRMZM2G374971
			GRMZM2G374971			NM_001147821.1
			GRMZM2G062974
			ZEAMMB73_033959
		Plastid	GRMZM2G106190		ZEAMMB73_373833	GRMZM2G039996
			GRMZM2G175562			ZEAMMB73_751238
						GRMZM2G046186
						GRMZM2G005024
		Secondary metabolic process				GRMZM2G422750
						GRMZM2G151227
		Anion transport		GRMZM5G881088	GRMZM2G070087	GRMZM2G005040
				GRMZM2G032899		GRMZM2G028258
				GRMZM2G112377
		Hormone-mediated signaling pathway			ZEAMMB73_373833	GRMZM2G076345
		Signal transducer activity			GRMZM2G103512	GRMZM2G159678
					XR_563843.1	GRMZM2G015933
		Signal transduction	GRMZM2G106578	ZEAMMB73_651051	GRMZM2G020544	GRMZM2G076345
				AC177827.2	ZEAMMB73_373833
				XR_564891.2
		Signaling	GRMZM2G106578	ZEAMMB73_651051	GRMZM2G020544	GRMZM2G076345
			ZEAMMB73_038000	AC177827.2	ZEAMMB73_373833
				XR_564891.2
		Cellular response to stimulus	GRMZM2G106578	ZEAMMB73_651051	GRMZM2G020544	GRMZM2G076345
				AC177827.2	ZEAMMB73_373833
				XR_564891.2
				XM_008651082.1
		Cellular homeostasis		XR_558874.1	GRMZM2G014055	XR_558874.1
				GRMZM2G318213
		Cellular response to hormone stimulus			ZEAMMB73_373833	GRMZM2G076345
		Cellular respiration		XR_557205.1		XR_557205.1
				ZEAMMB73_177386		GRMZM2G033515
		Response to hormone		ZEAMMB73_392990	GRMZM2G079957	GRMZM2G076345
				AC177827.2	ZEAMMB73_373833	GRMZM2G033359
				GRMZM2G006765
		Response to stress	GRMZM5G884600	ZEAMMB73_392990	ZEAMMB73_190203	GRMZM2G162359
			ZEAMMB73_033959	GRMZM2G313184	GRMZM2G146809	GRMZM2G374971
			GRMZM2G080183	NM_001153509.1	GRMZM2G054300	GRMZM2G058358
			ZEAMMB73_646081	NM_001151633.1		ZEAMMB73_003452
			GRMZM2G164440	GRMZM2G006765		NM_001147821.1
			XM_008682090.1	GRMZM2G096680		GRMZM2G028393
			GRMZM2G450233	XM_008651082.1		GRMZM2G112488
			GRMZM2G177792	NM_001147821.1
			NM_001152914.1
			GRMZM2G054300
			GRMZM2G119705
			ZEAMMB73_610484
			ZEAMMB73_915114
			GRMZM2G112538
			GRMZM2G171078
			GRMZM2G374971
			GRMZM2G051943
			GRMZM2G112524
			GRMZM2G062974
			NP_001131000.1
		Response to stimulus	GRMZM2G106578	XP_008675697.1	ZEAMMB73_190203	GRMZM2G162359
			ZEAMMB73_033959	XR_564891.2	GRMZM2G054300	XP_008675697.1
			ZEAMMB73_646081	NM_001151633.1	GRMZM2G470075	GRMZM2G000593
			XM_008682090.1	GRMZM2G096680	GRMZM2G079957	GRMZM2G086231
			GRMZM2G450233	AC177827.2	GRMZM2G020544	GRMZM2G009719
			GRMZM2G177792	ZEAMMB73_392990	GRMZM2G146809	GRMZM2G033359
			NM_001152914.1	GRMZM2G313184		GRMZM2G038821
			GRMZM2G034157	NM_001153509.1		ZEAMMB73_003452
			ZEAMMB73_915114	ZEAMMB73_651051		GRMZM2G112488
			GRMZM2G171078	GRMZM2G006765		GRMZM2G028393
			GRMZM2G374971	XM_008651082.1		ZEAMMB73_373833
			GRMZM2G112524	NM_001147821.1		GRMZM2G076345
			GRMZM2G080992			ZEAMMB73_515806
			NP_001131000.1			GRMZM2G058358
			GRMZM2G173192			GRMZM2G374971
			GRMZM5G884600
			GRMZM2G080183
			GRMZM2G164440
			GRMZM2G154332
			GRMZM2G054300
			GRMZM2G119705
			GRMZM2G470075
			ZEAMMB73_610484
			GRMZM2G112538
			GRMZM2G051943
			GRMZM2G062974
			GRMZM2G391596
		Glucose metabolic process	GRMZM2G435244	XM_008676404.1		GRMZM2G008714
			GRMZM2G051806	XP_008675697.1		XP_008675697.1
			GRMZM2G173192	XR_565291.1		GRMZM2G004534
						XR_565291.1
						XP_008663157.1
						GRMZM2G382914
						GRMZM2G409131
						GRMZM2G004932
						NM_001154608.1
