# Supplementary material for: Bulked Segregant RNA-seq Reveals Differential Expression and SNPs of Candidate Genes Associated with Waterlogging Tolerance in Maize
Source: Front Plant Sci. 2017 Jun 14;8:1022. doi: 10.3389/fpls.2017.01022 (PMC5470080; doi:10.3389/fpls.2017.01022)
Supplement: TABLE S4 — A total of 114,580 high-confidence SNPs between the tolerant and sensitive pools under normal condition. [file Table_4.XLS]

## Sheet: Sheet1
		SNPID	Chr	Location	ref	alt-SNP	Sensitive pools-ref-reads	Sensitive pools-alt-reads	Tolerant pools-ref-reads	Tolerant pools-alt-reads	Probability Sensitive	Probability Tolerant pools	Probability All
		chr1_S2111	chr1	2111	C	T	50	0	22	8	0	0	0
		chr1_S7035	chr1	7035	T	C	81	0	24	10	0	0	0
		chr1_S7797	chr1	7797	T	C	112	10	73	11	0	0	0
		chr1_S9250	chr1	9250	G	C	67	6	29	11	0	0	0
		chr1_S9405	chr1	9405	C	T	331	34	165	30	0	0	0
		chr1_S128694	chr1	128694	T	C	52	10	65	0	0.903522	2.34302e-07	2.11697e-07
		chr1_S129582	chr1	129582	C	T	32	0	32	4	0	0	0
		chr1_S129585	chr1	129585	C	T	22	9	11	24	0	0	0
		chr1_S129956	chr1	129956	A	G	49	0	42	6	0	0	0
		chr1_S130363	chr1	130363	C	G	80	2	57	12	0	0	0
		chr1_S131021	chr1	131021	G	A	43	0	25	11	0	0	0
		chr1_S132093	chr1	132093	G	T	56	1	51	21	0	0	0
		chr1_S132808	chr1	132808	A	G	0	74	0	83	0.934034	9.06907e-21	8.47082e-21
		chr1_S144227	chr1	144227	G	A	66	11	32	0	0.720343	6.27689e-10	4.52151e-10
		chr1_S159371	chr1	159371	T	C	0	35	0	52	0.863447	1.79899e-09	1.55333e-09
		chr1_S385617	chr1	385617	A	C	44	85	38	63	0	0	0
		chr1_S385745	chr1	385745	T	C	42	11	53	0	0.867407	5.16391e-05	4.47921e-05
		chr1_S526717	chr1	526717	G	A	22	31	19	25	0	0	0
		chr1_S645756	chr1	645756	GC	G	0	110	0	87	0.938616	2.22073e-31	2.08441e-31
		chr1_S681011	chr1	681011	A	G	23	15	35	5	0	0	0
		chr1_S982217	chr1	982217	A	C	56	18	44	1	0	0	0
		chr1_S998529	chr1	998529	T	A	47	33	42	0	0.811079	0.0790947	0.064152
		chr1_S999471	chr1	999471	T	C	300	88	225	28	0	0	0
		chr1_S999598	chr1	999598	G	A	427	30	279	32	0	0	0
		chr1_S999714	chr1	999714	G	A	125	13	120	9	0	0	0
		chr1_S999765	chr1	999765	A	G	31	7	46	6	0	0	0
		chr1_S1004327	chr1	1004327	T	C	186	24	145	26	0	0	0
		chr1_S1004397	chr1	1004397	T	C	153	0	104	47	0	0	0
		chr1_S1157838	chr1	1157838	G	A	20	21	42	0	0.811079	0.567787	0.46052
		chr1_S1162908	chr1	1162908	T	C	16	44	22	17	0	0	0
		chr1_S1199142	chr1	1199142	T	C	4	62	24	45	0	0	0
		chr1_S1491139	chr1	1491139	A	C	18	37	4	50	0	0	0
		chr1_S1567339	chr1	1567339	G	T	284	17	87	12	0	0	0
		chr1_S1567726	chr1	1567726	C	A	144	50	45	15	0	0	0
		chr1_S1762756	chr1	1762756	C	A	14	33	24	6	0	0	0
		chr1_S1787811	chr1	1787811	A	G	63	1	31	4	0	0	0
		chr1_S1788011	chr1	1788011	A	G	370	214	346	3	0	0	0
		chr1_S1788041	chr1	1788041	A	G	623	21	372	30	0	0	0
		chr1_S1788065	chr1	1788065	G	T	619	107	312	139	0	0	0
		chr1_S1788185	chr1	1788185	G	A	366	36	283	14	0	0	0
		chr1_S1789180	chr1	1789180	G	A	33	9	46	19	0	0	0
		chr1_S1789357	chr1	1789357	A	T	228	1	97	60	0	0	0
		chr1_S1789381	chr1	1789381	G	T	270	0	105	71	0	0	0
		chr1_S1789507	chr1	1789507	A	T	184	85	33	157	0	0	0
		chr1_S1963154	chr1	1963154	G	C	61	53	3	51	0	0	0
		chr1_S1968909	chr1	1968909	C	T	307	1212	5	1667	0	0	0
		chr1_S1969203	chr1	1969203	C	T	639	134	645	197	0	0	0
		chr1_S1969239	chr1	1969239	C	T	503	233	551	253	0	0	0
		chr1_S1969243	chr1	1969243	G	A	581	175	345	462	0	0	0
		chr1_S1969351	chr1	1969351	C	T	435	116	259	310	0	0	0
		chr1_S1969395	chr1	1969395	T	C	101	364	1	520	0	0	0
		chr1_S1969762	chr1	1969762	G	A	99	22	71	73	0	0	0
		chr1_S1969968	chr1	1969968	G	A	32	17	67	17	0	0	0
		chr1_S2038317	chr1	2038317	T	G	210	168	0	113	0.958175	0.964469	0.92413
		chr1_S2038362	chr1	2038362	C	T	646	1	170	28	0	0	0
		chr1_S2038458	chr1	2038458	T	C	570	109	65	195	0	0	0
		chr1_S2038515	chr1	2038515	C	G	491	0	189	23	0	0	0
		chr1_S2038605	chr1	2038605	T	C	20	140	0	79	0.928815	3.14608e-22	2.92213e-22
		chr1_S2039066	chr1	2039066	C	T	136	9	56	6	0	0	0
		chr1_S2039072	chr1	2039072	A	G	139	13	59	6	0	0	0
		chr1_S2039147	chr1	2039147	G	A	48	141	31	66	0	0	0
		chr1_S2039192	chr1	2039192	G	A	189	0	72	33	0	0	0
		chr1_S2039351	chr1	2039351	G	A	261	24	134	50	0	0	0
		chr1_S2039492	chr1	2039492	G	A	277	1	143	45	0	0	0
		chr1_S2039528	chr1	2039528	C	T	178	87	187	0	0.976783	4.62273e-08	4.5154e-08
		chr1_S2039762	chr1	2039762	G	T	99	23	79	0	0.928815	9.89798e-12	9.19339e-12
		chr1_S2039789	chr1	2039789	CT	C	14	40	0	32	0.720343	0.000767626	0.000552954
		chr1_S2091068	chr1	2091068	G	C	82	81	122	5	0	0	0
		chr1_S2091191	chr1	2091191	A	C	104	27	31	52	0	0	0
		chr1_S2091264	chr1	2091264	T	C	58	59	9	85	0	0	0
		chr1_S2091431	chr1	2091431	A	G	81	16	67	0	0.907989	6.75996e-11	6.13796e-11
		chr1_S2091448	chr1	2091448	G	C	68	18	26	31	0	0	0
		chr1_S2091738	chr1	2091738	T	C	40	23	4	37	0	0	0
		chr1_S2091746	chr1	2091746	C	T	47	34	6	49	0	0	0
		chr1_S2091911	chr1	2091911	G	A	19	18	5	37	0	0	0
		chr1_S2092834	chr1	2092834	T	G	24	72	64	5	0	0	0
		chr1_S2093016	chr1	2093016	A	G	0	89	0	82	0.932793	3.54901e-25	3.31049e-25
		chr1_S2093087	chr1	2093087	T	G	26	78	81	7	0	0	0
		chr1_S2093196	chr1	2093196	C	G	92	10	78	0	0.927397	1.28394e-16	1.19073e-16
		chr1_S2093451	chr1	2093451	G	C	64	38	56	7	0	0	0
		chr1_S2093646	chr1	2093646	A	G	72	24	50	7	0	0	0
		chr1_S2093718	chr1	2093718	G	C	72	27	52	8	0	0	0
		chr1_S2093736	chr1	2093736	A	G	68	29	52	6	0	0	0
		chr1_S2094097	chr1	2094097	A	T	98	40	71	0	0.91596	1.5974e-06	1.46316e-06
		chr1_S2094126	chr1	2094126	C	T	104	47	67	7	0	0	0
		chr1_S2094130	chr1	2094130	G	A	135	14	71	0	0.91596	1.02804e-24	9.41645e-25
		chr1_S2094577	chr1	2094577	G	C	117	67	93	9	0	0	0
		chr1_S2094640	chr1	2094640	C	A	116	53	100	3	0	0	0
		chr1_S2094860	chr1	2094860	G	T	90	26	113	0	0.958175	6.2544e-09	5.99281e-09
		chr1_S2094871	chr1	2094871	T	C	105	14	113	0	0.958175	2.41592e-17	2.31488e-17
		chr1_S2094953	chr1	2094953	T	C	62	26	55	5	0	0	0
		chr1_S2096408	chr1	2096408	G	A	38	23	37	5	0	0	0
		chr1_S2096518	chr1	2096518	C	T	51	27	53	5	0	0	0
		chr1_S2096713	chr1	2096713	G	A	98	21	71	0	0.91596	2.4594e-12	2.25272e-12
		chr1_S2096906	chr1	2096906	C	A	135	0	59	48	0	0	0
		chr1_S2097021	chr1	2097021	G	A	52	43	66	9	0	0	0
		chr1_S2097135	chr1	2097135	A	G	62	36	57	10	0	0	0
		chr1_S2097326	chr1	2097326	C	T	60	45	58	2	0	0	0
		chr1_S2097715	chr1	2097715	C	T	38	31	34	9	0	0	0
		chr1_S2097732	chr1	2097732	C	T	67	8	46	0	0.835251	9.40502e-12	7.85556e-12
		chr1_S2097969	chr1	2097969	T	C	35	22	31	11	0	0	0
		chr1_S2098158	chr1	2098158	G	C	36	31	36	7	0	0	0
		chr1_S2098201	chr1	2098201	T	C	39	16	41	0	0.804182	0.00292885	0.00235533
		chr1_S2098285	chr1	2098285	A	G	47	19	31	5	0	0	0
		chr1_S2098372	chr1	2098372	A	G	52	21	33	3	0	0	0
		chr1_S2098777	chr1	2098777	A	T	39	9	31	0	0.707846	4.00193e-05	2.83275e-05
		chr1_S2098779	chr1	2098779	C	T	39	10	31	0	0.707846	8.70881e-05	6.16449e-05
		chr1_S2103780	chr1	2103780	A	G	58	9	49	1	0	0	0
		chr1_S2208249	chr1	2208249	A	C	26	7	36	11	0	0	0
		chr1_S2209018	chr1	2209018	A	G	23	22	15	16	0	0	0
		chr1_S2209041	chr1	2209041	T	C	23	25	16	16	0	0	0
		chr1_S2306509	chr1	2306509	TA	T	208	23	83	1	0	0	0
		chr1_S2306531	chr1	2306531	T	C	279	1	31	51	0	0	0
		chr1_S2306623	chr1	2306623	G	T	544	137	199	0	0.978004	5.50797e-57	5.38681e-57
		chr1_S2306715	chr1	2306715	C	T	517	154	269	71	0	0	0
		chr1_S2306736	chr1	2306736	T	C	409	121	219	85	0	0	0
		chr1_S2306801	chr1	2306801	C	T	116	22	113	0	0.958175	9.84937e-16	9.43742e-16
		chr1_S2307011	chr1	2307011	A	G	31	97	6	39	0	0	0
		chr1_S2307071	chr1	2307071	T	G	226	36	105	21	0	0	0
		chr1_S2307134	chr1	2307134	G	T	21	381	20	189	0	0	0
		chr1_S2307173	chr1	2307173	G	C	337	1	151	42	0	0	0
		chr1_S2307256	chr1	2307256	T	C	1	146	59	42	0	0	0
		chr1_S2307287	chr1	2307287	A	G	1	57	47	2	0	0	0
		chr1_S2307503	chr1	2307503	T	C	53	14	21	9	0	0	0
		chr1_S2307557	chr1	2307557	G	T	76	19	52	0	0.863447	1.09762e-08	9.47738e-09
		chr1_S2307572	chr1	2307572	G	T	51	48	65	4	0	0	0
		chr1_S2307647	chr1	2307647	C	T	189	31	164	0	0.973609	1.12636e-27	1.09663e-27
		chr1_S2307656	chr1	2307656	G	T	225	16	146	30	0	0	0
		chr1_S2307677	chr1	2307677	G	T	251	19	166	30	0	0	0
		chr1_S2307716	chr1	2307716	C	T	367	79	211	120	0	0	0
		chr1_S2307776	chr1	2307776	G	T	537	8	206	172	0	0	0
		chr1_S2307893	chr1	2307893	A	G	111	77	37	74	0	0	0
		chr1_S2307914	chr1	2307914	A	G	104	60	34	71	0	0	0
		chr1_S2307926	chr1	2307926	C	G	129	18	97	0	0.94788	9.31686e-21	8.83127e-21
		chr1_S2308070	chr1	2308070	C	T	154	60	113	0	0.958175	2.95328e-10	2.82976e-10
		chr1_S2428162	chr1	2428162	T	C	56	19	77	0	0.92593	4.09958e-05	3.79593e-05
		chr1_S2430798	chr1	2430798	T	A	27	77	14	52	0	0	0
		chr1_S2431104	chr1	2431104	A	G	20	229	0	149	0.970666	1.51439e-44	1.46997e-44
		chr1_S2431476	chr1	2431476	C	G	22	108	0	87	0.938616	5.19058e-14	4.87196e-14
		chr1_S2431510	chr1	2431510	C	A	110	12	70	10	0	0	0
		chr1_S2431535	chr1	2431535	G	A	36	86	9	65	0	0	0
		chr1_S2431836	chr1	2431836	A	G	94	13	59	5	0	0	0
		chr1_S2431979	chr1	2431979	G	A	52	21	19	17	0	0	0
		chr1_S2432072	chr1	2432072	C	T	37	83	17	76	0	0	0
		chr1_S2432204	chr1	2432204	T	C	18	118	0	107	0.954823	3.55867e-18	3.3979e-18
		chr1_S2432436	chr1	2432436	T	C	85	32	65	14	0	0	0
		chr1_S2432474	chr1	2432474	A	T	70	24	83	0	0.934034	4.56194e-06	4.26101e-06
		chr1_S2432487	chr1	2432487	G	T	0	90	0	71	0.91596	1.80093e-25	1.64958e-25
		chr1_S2432491	chr1	2432491	A	G	83	12	34	37	0	0	0
		chr1_S2432628	chr1	2432628	T	C	113	13	86	9	0	0	0
		chr1_S2432817	chr1	2432817	G	A	91	44	63	7	0	0	0
		chr1_S2432822	chr1	2432822	C	T	92	44	63	7	0	0	0
		chr1_S2432839	chr1	2432839	G	A	119	21	74	0	0.921211	7.20166e-17	6.63424e-17
		chr1_S2432922	chr1	2432922	C	T	117	10	56	9	0	0	0
		chr1_S2432946	chr1	2432946	C	T	104	17	63	0	0.89869	1.74073e-15	1.56438e-15
		chr1_S2433162	chr1	2433162	A	T	105	44	73	11	0	0	0
		chr1_S2433292	chr1	2433292	A	G	0	147	1	91	0	0	0
		chr1_S2433322	chr1	2433322	T	C	152	31	101	12	0	0	0
		chr1_S2433492	chr1	2433492	G	C	207	18	138	0	0.967858	2.4992e-40	2.41887e-40
		chr1_S2433625	chr1	2433625	A	T	253	41	182	0	0.976198	3.67835e-37	3.5908e-37
		chr1_S2433786	chr1	2433786	G	C	79	10	51	1	0	0	0
		chr1_S2434798	chr1	2434798	A	G	285	0	141	42	0	0	0
		chr1_S2434876	chr1	2434876	G	A	97	40	73	0	0.919523	2.22137e-06	2.0426e-06
		chr1_S2435187	chr1	2435187	C	G	208	0	58	10	0	0	0
		chr1_S2435219	chr1	2435219	A	C	299	0	78	8	0	0	0
		chr1_S2435322	chr1	2435322	G	C	166	6	42	6	0	0	0
		chr1_S2538412	chr1	2538412	C	G	56	2	82	8	0	0	0
		chr1_S2538635	chr1	2538635	G	C	28	54	21	43	0	0	0
		chr1_S2538655	chr1	2538655	A	T	5	55	29	15	0	0	0
		chr1_S2691875	chr1	2691875	A	G	15	15	22	9	0	0	0
		chr1_S2693562	chr1	2693562	C	G	3	41	0	42	0.811079	1.64543e-08	1.33458e-08
		chr1_S2784065	chr1	2784065	G	A	9	33	41	14	0	0	0
		chr1_S2785511	chr1	2785511	G	T	87	26	75	43	0	0	0
		chr1_S2785527	chr1	2785527	A	G	91	25	123	0	0.962746	1.91548e-09	1.84412e-09
		chr1_S2785535	chr1	2785535	G	A	105	10	107	16	0	0	0
		chr1_S2785549	chr1	2785549	A	C	105	10	106	17	0	0	0
		chr1_S2785794	chr1	2785794	G	A	34	4	52	4	0	0	0
		chr1_S2785894	chr1	2785894	C	T	145	5	151	34	0	0	0
		chr1_S2785961	chr1	2785961	A	AAT	58	1	23	36	0	0	0
		chr1_S2785976	chr1	2785976	A	G	31	7	48	0	0.845587	0.000272816	0.000230689
		chr1_S2793633	chr1	2793633	G	C	39	45	37	6	0	0	0
		chr1_S2793645	chr1	2793645	C	G	68	18	45	0	0.829675	1.6412e-07	1.36166e-07
		chr1_S2793714	chr1	2793714	G	A	98	13	63	0	0.89869	2.97993e-16	2.67804e-16
		chr1_S2793721	chr1	2793721	GC	G	76	14	0	48	0.845587	0.974937	0.824394
		chr1_S2794352	chr1	2794352	G	T	39	20	43	20	0	0	0
		chr1_S2794421	chr1	2794421	A	G	169	19	182	0	0.976198	6.69293e-30	6.53363e-30
		chr1_S2794521	chr1	2794521	A	G	122	17	112	0	0.957652	1.14953e-19	1.10085e-19
		chr1_S2794527	chr1	2794527	C	G	104	28	54	52	0	0	0
		chr1_S2794560	chr1	2794560	C	T	62	11	52	7	0	0	0
		chr1_S2797126	chr1	2797126	C	T	67	5	43	11	0	0	0
		chr1_S2797219	chr1	2797219	T	C	46	36	49	17	0	0	0
		chr1_S2797915	chr1	2797915	T	C	75	7	24	38	0	0	0
		chr1_S2797932	chr1	2797932	C	T	83	0	39	23	0	0	0
		chr1_S2797963	chr1	2797963	G	A	82	1	47	15	0	0	0
		chr1_S2799428	chr1	2799428	T	C	107	1	90	8	0	0	0
		chr1_S2799488	chr1	2799488	G	A	86	11	78	0	0.927397	1.51049e-14	1.40082e-14
		chr1_S2799542	chr1	2799542	T	C	46	1	21	9	0	0	0
		chr1_S2800365	chr1	2800365	A	T	18	25	51	12	0	0	0
		chr1_S2800452	chr1	2800452	T	G	34	67	89	54	0	0	0
		chr1_S2800490	chr1	2800490	A	C	70	13	113	17	0	0	0
		chr1_S2801366	chr1	2801366	A	G	16	57	46	0	0.835251	0.974935	0.814316
		chr1_S2801434	chr1	2801434	C	T	151	17	51	0	0.859298	1.0036e-26	8.62387e-27
		chr1_S2801445	chr1	2801445	C	G	163	31	47	7	0	0	0
		chr1_S2801460	chr1	2801460	C	T	201	54	42	15	0	0	0
		chr1_S2801571	chr1	2801571	G	A	158	23	53	0	0.867407	8.57862e-25	7.44116e-25
		chr1_S2841785	chr1	2841785	G	C	0	230	0	207	0.978697	3.27907e-67	3.20922e-67
		chr1_S2841828	chr1	2841828	T	G	165	101	11	225	0	0	0
		chr1_S2841874	chr1	2841874	A	G	176	81	270	0	0.982143	6.67145e-09	6.55231e-09
		chr1_S2841884	chr1	2841884	C	G	213	33	72	186	0	0	0
		chr1_S2841935	chr1	2841935	G	C	45	168	274	26	0	0	0
		chr1_S2841983	chr1	2841983	T	C	43	164	243	48	0	0	0
		chr1_S2842049	chr1	2842049	T	G	30	117	145	77	0	0	0
		chr1_S2842181	chr1	2842181	A	T	0	77	0	108	0.955419	1.19665e-21	1.1433e-21
		chr1_S2858989	chr1	2858989	T	C	12	40	137	0	0.967568	0.974805	0.94319
		chr1_S2858993	chr1	2858993	G	A	28	27	147	0	0.970203	0.468206	0.454255
		chr1_S2859020	chr1	2859020	A	AG	62	9	182	0	0.976198	5.01262e-10	4.89331e-10
		chr1_S2859047	chr1	2859047	G	C	63	16	178	0	0.975693	2.95691e-07	2.88504e-07
		chr1_S2871224	chr1	2871224	T	C	54	15	65	38	0	0	0
		chr1_S2873865	chr1	2873865	A	T	0	42	0	126	0.963914	1.7959e-11	1.73109e-11
		chr1_S2875654	chr1	2875654	T	C	122	2	189	24	0	0	0
		chr1_S2875949	chr1	2875949	AC	A	53	8	50	9	0	0	0
		chr1_S2875957	chr1	2875957	A	G	54	10	42	11	0	0	0
		chr1_S2875997	chr1	2875997	T	C	57	0	48	7	0	0	0
		chr1_S2876000	chr1	2876000	C	T	55	5	51	8	0	0	0
		chr1_S2876131	chr1	2876131	C	A	33	5	56	0	0.878258	1.72293e-05	1.51318e-05
		chr1_S2876380	chr1	2876380	A	C	67	20	32	34	0	0	0
		chr1_S2876549	chr1	2876549	C	T	282	0	208	50	0	0	0
		chr1_S2937442	chr1	2937442	G	A	46	0	60	7	0	0	0
		chr1_S2937507	chr1	2937507	T	G	19	11	37	21	0	0	0
		chr1_S2940981	chr1	2940981	A	T	35	5	53	6	0	0	0
		chr1_S2956835	chr1	2956835	T	C	177	38	370	0	0.98455	1.0935e-21	1.07661e-21
		chr1_S2956886	chr1	2956886	G	A	280	103	686	0	0.987392	2.67401e-19	2.64029e-19
		chr1_S2956935	chr1	2956935	G	C	309	49	636	0	0.987106	6.98542e-46	6.89535e-46
		chr1_S2957814	chr1	2957814	C	G	34	7	28	25	0	0	0
		chr1_S2957858	chr1	2957858	G	T	434	17	329	142	0	0	0
		chr1_S2957957	chr1	2957957	C	A	758	47	625	219	0	0	0
		chr1_S2958009	chr1	2958009	C	CT	487	53	555	25	0	0	0
		chr1_S2958070	chr1	2958070	T	A	255	2	205	55	0	0	0
		chr1_S2958090	chr1	2958090	A	G	221	15	110	132	0	0	0
		chr1_S2958137	chr1	2958137	T	G	92	0	54	28	0	0	0
		chr1_S3014028	chr1	3014028	T	C	82	6	77	7	0	0	0
		chr1_S3024956	chr1	3024956	T	C	1	90	10	79	0	0	0
		chr1_S3025169	chr1	3025169	C	T	48	62	99	0	0.949428	0.89836	0.852928
		chr1_S3027386	chr1	3027386	C	T	3	48	59	12	0	0	0
		chr1_S3027433	chr1	3027433	C	G	61	25	93	23	0	0	0
		chr1_S3027626	chr1	3027626	C	T	54	6	96	0	0.947073	8.24096e-10	7.80479e-10
		chr1_S3027660	chr1	3027660	G	C	0	48	0	86	0.937525	3.36322e-13	3.1531e-13
		chr1_S3027797	chr1	3027797	TTG	T	29	7	57	0	0.881563	0.000644796	0.000568429
		chr1_S3032183	chr1	3032183	A	T	90	20	93	0	0.944503	4.27816e-11	4.04073e-11
		chr1_S3032276	chr1	3032276	A	G	64	13	49	9	0	0	0
		chr1_S3032277	chr1	3032277	A	C	24	53	40	18	0	0	0
		chr1_S3032372	chr1	3032372	G	T	7	76	9	66	0	0	0
		chr1_S3032444	chr1	3032444	A	G	76	2	70	9	0	0	0
		chr1_S3032609	chr1	3032609	C	T	50	6	50	0	0.854947	7.42224e-09	6.34561e-09
		chr1_S3032651	chr1	3032651	G	A	32	7	22	11	0	0	0
		chr1_S3032728	chr1	3032728	C	T	7	27	20	18	0	0	0
		chr1_S3032945	chr1	3032945	C	T	31	7	32	0	0.720343	0.000272816	0.000196521
		chr1_S3034894	chr1	3034894	C	T	7	66	13	61	0	0	0
		chr1_S3034939	chr1	3034939	G	T	59	6	68	0	0.910096	4.99826e-11	4.54889e-11
		chr1_S3035373	chr1	3035373	C	A	74	16	60	0	0.890665	1.95767e-09	1.74363e-09
		chr1_S3035397	chr1	3035397	C	T	77	17	69	9	0	0	0
		chr1_S3035496	chr1	3035496	G	A	62	62	32	64	0	0	0
		chr1_S3035563	chr1	3035563	A	T	92	25	105	0	0.953583	1.24435e-09	1.18659e-09
		chr1_S3035570	chr1	3035570	A	C	94	25	95	13	0	0	0
		chr1_S3035819	chr1	3035819	A	G	86	15	66	15	0	0	0
		chr1_S3036029	chr1	3036029	C	T	43	14	33	15	0	0	0
		chr1_S3036052	chr1	3036052	C	T	37	6	46	2	0	0	0
		chr1_S3036060	chr1	3036060	C	G	39	5	50	2	0	0	0
		chr1_S3036066	chr1	3036066	C	A	33	6	39	16	0	0	0
		chr1_S3036097	chr1	3036097	T	G	13	22	36	18	0	0	0
		chr1_S3036145	chr1	3036145	G	A	38	14	65	0	0.903522	0.00153895	0.00139048
		chr1_S3036235	chr1	3036235	C	T	13	55	35	53	0	0	0
		chr1_S3036267	chr1	3036267	C	T	54	6	77	1	0	0	0
		chr1_S3036316	chr1	3036316	G	T	32	29	50	16	0	0	0
		chr1_S3036347	chr1	3036347	T	G	46	21	50	10	0	0	0
		chr1_S3036435	chr1	3036435	C	A	40	38	39	11	0	0	0
		chr1_S3036451	chr1	3036451	G	A	73	10	42	10	0	0	0
		chr1_S3036525	chr1	3036525	T	C	48	14	29	17	0	0	0
		chr1_S3036573	chr1	3036573	C	G	22	23	22	24	0	0	0
		chr1_S3036578	chr1	3036578	A	T	47	14	43	7	0	0	0
		chr1_S3036623	chr1	3036623	A	T	43	17	59	0	0.88776	0.00130086	0.00115485
		chr1_S3036684	chr1	3036684	A	T	63	9	77	0	0.92593	2.95474e-10	2.73588e-10
		chr1_S3036730	chr1	3036730	A	G	65	1	51	13	0	0	0
		chr1_S3036742	chr1	3036742	T	G	56	12	63	0	0.89869	2.3026e-07	2.06932e-07
		chr1_S3036819	chr1	3036819	C	T	35	54	20	48	0	0	0
		chr1_S3036900	chr1	3036900	C	A	98	6	77	8	0	0	0
		chr1_S3036922	chr1	3036922	T	G	79	6	60	9	0	0	0
		chr1_S3036934	chr1	3036934	T	C	32	49	26	43	0	0	0
		chr1_S3036948	chr1	3036948	T	A	53	25	52	18	0	0	0
		chr1_S3036993	chr1	3036993	G	A	70	8	69	0	0.912124	1.77677e-12	1.62064e-12
		chr1_S3037071	chr1	3037071	C	T	51	9	45	5	0	0	0
		chr1_S3037084	chr1	3037084	C	A	18	42	26	29	0	0	0
		chr1_S3037146	chr1	3037146	C	T	38	15	31	11	0	0	0
		chr1_S3037204	chr1	3037204	G	A	6	30	17	20	0	0	0
		chr1_S3037271	chr1	3037271	T	A	21	9	21	18	0	0	0
		chr1_S3037336	chr1	3037336	G	A	28	9	50	12	0	0	0
		chr1_S3037418	chr1	3037418	C	T	4	38	10	37	0	0	0
		chr1_S3037870	chr1	3037870	C	T	78	12	75	0	0.922839	3.94622e-12	3.64173e-12
		chr1_S3037900	chr1	3037900	G	A	56	18	52	7	0	0	0
		chr1_S3037907	chr1	3037907	T	A	55	12	56	0	0.878258	3.66646e-07	3.22009e-07
		chr1_S3037970	chr1	3037970	C	T	2	30	10	20	0	0	0
		chr1_S3038145	chr1	3038145	C	G	31	7	33	2	0	0	0
		chr1_S3038150	chr1	3038150	C	G	19	15	15	17	0	0	0
		chr1_S3038357	chr1	3038357	C	T	36	21	63	0	0.89869	0.0400498	0.0359923
		chr1_S3038383	chr1	3038383	G	A	41	0	31	12	0	0	0
		chr1_S3038553	chr1	3038553	A	G	62	30	56	22	0	0	0
		chr1_S3038615	chr1	3038615	A	G	50	17	43	19	0	0	0
		chr1_S3038631	chr1	3038631	A	T	63	0	60	7	0	0	0
		chr1_S3038642	chr1	3038642	G	A	32	34	46	20	0	0	0
		chr1_S3038764	chr1	3038764	G	A	71	13	83	2	0	0	0
		chr1_S3038791	chr1	3038791	T	C	84	0	60	21	0	0	0
		chr1_S3038896	chr1	3038896	G	A	97	11	75	5	0	0	0
		chr1_S3038904	chr1	3038904	C	T	81	27	73	6	0	0	0
		chr1_S3038971	chr1	3038971	G	C	59	52	55	31	0	0	0
		chr1_S3039025	chr1	3039025	T	A	82	14	86	0	0.937525	4.93687e-12	4.62844e-12
		chr1_S3039033	chr1	3039033	C	G	80	17	82	5	0	0	0
		chr1_S3039038	chr1	3039038	G	A	81	16	87	0	0.938616	6.75996e-11	6.34501e-11
		chr1_S3039075	chr1	3039075	T	C	76	21	80	4	0	0	0
		chr1_S3039078	chr1	3039078	G	A	60	39	51	31	0	0	0
		chr1_S3039159	chr1	3039159	G	A	109	29	88	25	0	0	0
		chr1_S3039256	chr1	3039256	G	T	91	34	112	1	0	0	0
		chr1_S3039264	chr1	3039264	A	G	101	22	113	0	0.958175	1.52651e-12	1.46266e-12
		chr1_S3039399	chr1	3039399	A	T	110	20	89	15	0	0	0
		chr1_S3039510	chr1	3039510	C	T	117	29	126	3	0	0	0
		chr1_S3039527	chr1	3039527	T	C	83	70	76	55	0	0	0
		chr1_S3039572	chr1	3039572	A	G	182	1	106	35	0	0	0
		chr1_S3039696	chr1	3039696	C	T	137	34	121	11	0	0	0
		chr1_S3039715	chr1	3039715	C	T	116	17	79	28	0	0	0
		chr1_S3040288	chr1	3040288	T	C	0	48	0	45	0.829675	3.36322e-13	2.79038e-13
		chr1_S3040300	chr1	3040300	C	T	0	49	0	45	0.829675	1.72953e-13	1.43495e-13
		chr1_S3040374	chr1	3040374	G	A	1	31	0	58	0.884728	2.09831e-07	1.85643e-07
		chr1_S3040411	chr1	3040411	G	C	1	47	0	83	0.934034	8.82891e-12	8.2465e-12
		chr1_S3040632	chr1	3040632	T	G	71	168	62	72	0	0	0
		chr1_S3040749	chr1	3040749	A	G	92	34	93	1	0	0	0
		chr1_S3040760	chr1	3040760	A	G	88	17	60	18	0	0	0
		chr1_S3040764	chr1	3040764	G	A	76	13	56	14	0	0	0
		chr1_S3079869	chr1	3079869	G	C	115	0	71	11	0	0	0
		chr1_S3079905	chr1	3079905	C	G	83	17	75	0	0.922839	6.90079e-11	6.36833e-11
		chr1_S3079994	chr1	3079994	T	C	57	10	21	19	0	0	0
		chr1_S3080008	chr1	3080008	T	C	58	0	28	8	0	0	0
		chr1_S3130437	chr1	3130437	C	A	35	2	13	17	0	0	0
		chr1_S3135915	chr1	3135915	T	G	29	20	63	8	0	0	0
		chr1_S3136025	chr1	3136025	C	T	34	37	69	11	0	0	0
		chr1_S3136094	chr1	3136094	C	A	54	14	52	11	0	0	0
		chr1_S3136125	chr1	3136125	A	G	42	35	30	19	0	0	0
		chr1_S3137041	chr1	3137041	C	T	38	15	55	16	0	0	0
		chr1_S3137085	chr1	3137085	C	G	22	55	55	35	0	0	0
		chr1_S3137160	chr1	3137160	A	G	21	59	38	48	0	0	0
		chr1_S3137334	chr1	3137334	G	C	70	1	68	8	0	0	0
		chr1_S3137526	chr1	3137526	C	T	6	77	47	82	0	0	0
		chr1_S3137627	chr1	3137627	G	C	135	18	120	0	0.96149	3.43959e-22	3.30713e-22
		chr1_S3137691	chr1	3137691	T	C	271	14	138	39	0	0	0
		chr1_S3137790	chr1	3137790	C	T	160	0	73	7	0	0	0
		chr1_S3137792	chr1	3137792	G	A	144	0	64	6	0	0	0
		chr1_S3138575	chr1	3138575	A	G	23	26	17	17	0	0	0
		chr1_S3178637	chr1	3178637	C	T	52	0	55	10	0	0	0
		chr1_S3179877	chr1	3179877	C	T	134	10	118	21	0	0	0
		chr1_S3186591	chr1	3186591	A	C	82	6	52	21	0	0	0
		chr1_S3186680	chr1	3186680	A	G	98	19	97	0	0.94788	3.34342e-13	3.16916e-13
		chr1_S3186710	chr1	3186710	C	T	116	0	86	9	0	0	0
		chr1_S3194240	chr1	3194240	T	TA	37	66	13	52	0	0	0
		chr1_S3194281	chr1	3194281	C	G	144	0	76	11	0	0	0
		chr1_S3194376	chr1	3194376	C	G	18	93	19	59	0	0	0
		chr1_S3194451	chr1	3194451	G	C	6	35	20	15	0	0	0
		chr1_S3199601	chr1	3199601	A	G	0	111	0	175	0.97529	1.12277e-31	1.09503e-31
		chr1_S3199616	chr1	3199616	G	C	121	44	199	22	0	0	0
		chr1_S3199679	chr1	3199679	C	A	93	75	225	3	0	0	0
		chr1_S3272787	chr1	3272787	A	G	12	88	0	205	0.978532	1.88621e-14	1.84571e-14
		chr1_S3272837	chr1	3272837	T	C	0	57	1	113	0	0	0
		chr1_S3273252	chr1	3273252	C	A	40	1	41	14	0	0	0
		chr1_S3274442	chr1	3274442	A	G	36	108	0	290	0.982802	4.43798e-09	4.36166e-09
		chr1_S3274469	chr1	3274469	G	C	104	23	245	0	0.981092	9.44891e-13	9.27025e-13
		chr1_S3274706	chr1	3274706	G	A	1	35	0	53	0.867407	1.76355e-08	1.52972e-08
		chr1_S3274757	chr1	3274757	G	A	3	91	61	100	0	0	0
		chr1_S3274892	chr1	3274892	G	A	13	44	54	31	0	0	0
		chr1_S3275081	chr1	3275081	C	T	20	64	76	71	0	0	0
		chr1_S3275153	chr1	3275153	G	A	98	6	149	29	0	0	0
		chr1_S3275210	chr1	3275210	G	T	24	39	42	49	0	0	0
		chr1_S3275628	chr1	3275628	T	G	25	7	34	1	0	0	0
		chr1_S3275701	chr1	3275701	T	C	1	52	0	69	0.912124	3.53429e-13	3.22371e-13
		chr1_S3275722	chr1	3275722	AC	A	53	29	66	27	0	0	0
		chr1_S3275751	chr1	3275751	C	G	0	107	0	130	0.965349	1.71676e-30	1.65727e-30
		chr1_S3279062	chr1	3279062	G	A	45	6	39	14	0	0	0
		chr1_S3279302	chr1	3279302	G	A	22	8	36	2	0	0	0
		chr1_S3279352	chr1	3279352	G	A	35	10	39	12	0	0	0
		chr1_S3279411	chr1	3279411	C	T	30	9	37	4	0	0	0
		chr1_S3279439	chr1	3279439	A	G	30	2	23	11	0	0	0
		chr1_S3280583	chr1	3280583	T	C	71	38	43	36	0	0	0
		chr1_S3280639	chr1	3280639	C	T	89	61	83	33	0	0	0
		chr1_S3280658	chr1	3280658	A	G	133	16	113	0	0.958175	6.46454e-23	6.19417e-23
		chr1_S3280724	chr1	3280724	G	A	56	7	51	0	0.859298	1.03735e-09	8.9139e-10
		chr1_S3281004	chr1	3281004	T	C	40	7	30	5	0	0	0
		chr1_S3281037	chr1	3281037	C	T	35	8	26	6	0	0	0
		chr1_S3281977	chr1	3281977	C	CT	42	18	46	20	0	0	0
		chr1_S3282084	chr1	3282084	C	A	63	24	113	11	0	0	0
		chr1_S3282206	chr1	3282206	A	G	20	87	10	117	0	0	0
		chr1_S3282339	chr1	3282339	A	G	17	14	24	11	0	0	0
		chr1_S3282709	chr1	3282709	G	A	27	6	44	0	0.823802	0.000714006	0.000588199
		chr1_S3282713	chr1	3282713	T	C	28	8	48	1	0	0	0
		chr1_S3282920	chr1	3282920	A	G	77	145	2	229	0	0	0
		chr1_S3282973	chr1	3282973	G	A	164	43	220	0	0.979661	4.66747e-17	4.57253e-17
		chr1_S3283050	chr1	3283050	C	T	40	134	0	215	0.979312	1.97889e-12	1.93795e-12
		chr1_S3283118	chr1	3283118	G	A	140	14	195	0	0.977623	5.59254e-26	5.46739e-26
		chr1_S3283153	chr1	3283153	T	C	48	95	0	177	0.975561	0.000124816	0.000121765
		chr1_S3283190	chr1	3283190	C	A	142	17	167	0	0.974102	1.6894e-24	1.64565e-24
		chr1_S3283567	chr1	3283567	A	T	8	30	0	47	0.840549	0.000866674	0.000728482
		chr1_S3283606	chr1	3283606	C	T	61	15	82	0	0.932793	3.16567e-07	2.95292e-07
		chr1_S3283964	chr1	3283964	G	A	54	91	1	109	0	0	0
		chr1_S3284287	chr1	3284287	A	T	61	106	0	122	0.962337	0.000598094	0.000575568
		chr1_S3284348	chr1	3284348	T	C	102	50	119	0	0.961051	3.94368e-05	3.79008e-05
		chr1_S3284441	chr1	3284441	A	G	57	27	81	0	0.931511	0.0014367	0.0013383
		chr1_S3285691	chr1	3285691	C	A	39	17	32	1	0	0	0
		chr1_S3285707	chr1	3285707	G	T	37	15	32	0	0.720343	0.00348283	0.00250883
		chr1_S3286145	chr1	3286145	C	T	42	25	76	0	0.924412	0.0319393	0.029525
		chr1_S3286324	chr1	3286324	A	G	36	0	27	8	0	0	0
		chr1_S3286329	chr1	3286329	C	T	32	6	39	0	0.789181	7.42997e-05	5.86359e-05
		chr1_S3286332	chr1	3286332	C	A	25	12	40	0	0.796892	0.0353577	0.0281763
		chr1_S3286384	chr1	3286384	G	C	15	34	28	47	0	0	0
		chr1_S3286410	chr1	3286410	C	T	60	7	96	1	0	0	0
		chr1_S3286470	chr1	3286470	T	G	0	102	8	154	0	0	0
		chr1_S3286506	chr1	3286506	G	A	111	18	187	0	0.976783	1.44654e-16	1.41295e-16
		chr1_S3286570	chr1	3286570	C	T	80	20	106	51	0	0	0
		chr1_S3354984	chr1	3354984	G	A	31	7	32	4	0	0	0
		chr1_S3354990	chr1	3354990	G	C	30	7	32	4	0	0	0
		chr1_S3355062	chr1	3355062	G	A	29	11	38	0	0.781016	0.00700351	0.00546986
		chr1_S3355515	chr1	3355515	G	A	37	5	35	16	0	0	0
		chr1_S3355555	chr1	3355555	C	A	21	19	16	35	0	0	0
		chr1_S3355559	chr1	3355559	A	G	32	8	50	0	0.854947	0.000379759	0.000324674
		chr1_S3365045	chr1	3365045	A	T	24	19	57	1	0	0	0
		chr1_S3365070	chr1	3365070	G	A	17	65	64	29	0	0	0
		chr1_S3365226	chr1	3365226	T	TA	42	125	111	24	0	0	0
		chr1_S3365304	chr1	3365304	T	C	137	11	115	13	0	0	0
		chr1_S3365465	chr1	3365465	C	T	65	69	63	42	0	0	0
		chr1_S3365546	chr1	3365546	G	A	79	19	40	10	0	0	0
		chr1_S3365613	chr1	3365613	C	T	83	15	0	50	0.854947	0.974937	0.833519
		chr1_S3365626	chr1	3365626	A	G	76	13	8	44	0	0	0
		chr1_S3365636	chr1	3365636	A	G	31	65	56	0	0.878258	0.974564	0.855919
		chr1_S3365717	chr1	3365717	T	A	107	11	47	30	0	0	0
		chr1_S3365825	chr1	3365825	A	G	79	13	53	30	0	0	0
		chr1_S3365852	chr1	3365852	A	G	36	21	29	34	0	0	0
		chr1_S3367642	chr1	3367642	G	A	158	0	80	29	0	0	0
		chr1_S3367659	chr1	3367659	A	G	116	64	126	1	0	0	0
		chr1_S3367749	chr1	3367749	G	C	175	29	101	24	0	0	0
		chr1_S3367763	chr1	3367763	G	T	131	61	120	0	0.96149	8.36338e-07	8.04131e-07
		chr1_S3367803	chr1	3367803	G	A	166	5	89	13	0	0	0
		chr1_S3367833	chr1	3367833	C	A	97	93	80	22	0	0	0
		chr1_S3367992	chr1	3367992	T	G	82	55	58	40	0	0	0
		chr1_S3368061	chr1	3368061	C	T	101	2	53	18	0	0	0
		chr1_S3368086	chr1	3368086	C	G	74	1	35	5	0	0	0
		chr1_S3368102	chr1	3368102	G	C	69	10	22	10	0	0	0
		chr1_S3368128	chr1	3368128	T	C	89	13	32	17	0	0	0
		chr1_S3368156	chr1	3368156	G	T	97	17	40	29	0	0	0
		chr1_S3368175	chr1	3368175	T	G	113	0	62	18	0	0	0
		chr1_S3368399	chr1	3368399	A	G	90	0	35	27	0	0	0
		chr1_S3368408	chr1	3368408	T	C	7	81	7	52	0	0	0
		chr1_S3368505	chr1	3368505	C	G	14	96	15	87	0	0	0
		chr1_S3368555	chr1	3368555	G	T	12	124	20	128	0	0	0
		chr1_S3368705	chr1	3368705	C	A	82	39	28	34	0	0	0
		chr1_S3368735	chr1	3368735	A	G	10	127	2	63	0	0	0
		chr1_S3406324	chr1	3406324	T	G	20	14	26	9	0	0	0
		chr1_S3406445	chr1	3406445	A	G	22	8	39	10	0	0	0
		chr1_S3406906	chr1	3406906	T	A	14	22	22	10	0	0	0
		chr1_S3407925	chr1	3407925	T	C	19	11	55	5	0	0	0
		chr1_S3407977	chr1	3407977	C	T	29	4	54	0	0.871189	4.48737e-05	3.90935e-05
		chr1_S3407980	chr1	3407980	G	T	23	10	54	0	0.871189	0.0291823	0.0254233
		chr1_S3407986	chr1	3407986	G	C	31	4	44	6	0	0	0
		chr1_S3408370	chr1	3408370	A	G	28	4	82	5	0	0	0
		chr1_S3408385	chr1	3408385	G	A	40	2	87	17	0	0	0
		chr1_S3408430	chr1	3408430	C	T	50	11	113	20	0	0	0
		chr1_S3408454	chr1	3408454	G	A	48	6	126	0	0.963914	2.19094e-08	2.11187e-08
		chr1_S3408499	chr1	3408499	G	C	34	25	156	0	0.972148	0.152167	0.147929
		chr1_S3408607	chr1	3408607	C	T	66	10	210	0	0.978936	2.00742e-10	1.96514e-10
		chr1_S3408706	chr1	3408706	C	G	40	13	91	23	0	0	0
		chr1_S3408750	chr1	3408750	T	C	48	5	120	4	0	0	0
		chr1_S3408874	chr1	3408874	T	C	46	9	135	13	0	0	0
		chr1_S3408909	chr1	3408909	C	T	41	14	145	22	0	0	0
		chr1_S3409249	chr1	3409249	C	G	64	11	147	26	0	0	0
		chr1_S3409250	chr1	3409250	G	A	56	19	174	0	0.97515	4.09958e-05	3.99771e-05
		chr1_S3409290	chr1	3409290	T	C	80	11	181	31	0	0	0
		chr1_S3409375	chr1	3409375	A	G	0	114	0	277	0.982389	1.44977e-32	1.42424e-32
		chr1_S3409484	chr1	3409484	C	T	86	10	186	17	0	0	0
		chr1_S3409486	chr1	3409486	G	A	75	13	187	0	0.976783	5.8012e-11	5.66651e-11
		chr1_S3450739	chr1	3450739	A	G	92	0	67	36	0	0	0
		chr1_S3451016	chr1	3451016	A	G	43	21	71	7	0	0	0
		chr1_S3468710	chr1	3468710	G	T	96	17	176	0	0.975426	1.0793e-13	1.05278e-13
		chr1_S3469270	chr1	3469270	C	T	49	53	117	11	0	0	0
		chr1_S3469438	chr1	3469438	C	G	166	33	198	0	0.977911	1.50507e-21	1.47183e-21
		chr1_S3469474	chr1	3469474	G	C	348	79	445	0	0.985553	3.50808e-40	3.4574e-40
		chr1_S3469659	chr1	3469659	G	C	1045	144	858	198	0	0	0
		chr1_S3469663	chr1	3469663	C	A	679	462	844	187	0	0	0
		chr1_S3469668	chr1	3469668	C	T	1080	0	784	195	0	0	0
		chr1_S3469671	chr1	3469671	C	A	935	93	922	0	0.988385	1.64068e-173	1.62162e-173
		chr1_S3469743	chr1	3469743	A	C	259	224	152	294	0	0	0
		chr1_S3469815	chr1	3469815	C	G	70	9	60	10	0	0	0
		chr1_S3470234	chr1	3470234	G	A	802	57	335	111	0	0	0
		chr1_S3554759	chr1	3554759	G	A	222	8	86	37	0	0	0
		chr1_S3554762	chr1	3554762	A	C	216	11	65	58	0	0	0
		chr1_S3554813	chr1	3554813	G	C	180	0	91	21	0	0	0
		chr1_S3555000	chr1	3555000	C	T	73	0	35	4	0	0	0
		chr1_S3555087	chr1	3555087	T	C	97	36	54	24	0	0	0
		chr1_S3555114	chr1	3555114	C	T	99	19	42	30	0	0	0
		chr1_S3555126	chr1	3555126	A	G	69	24	33	21	0	0	0
		chr1_S3563322	chr1	3563322	G	A	71	39	25	69	0	0	0
		chr1_S3563339	chr1	3563339	G	A	124	9	74	37	0	0	0
		chr1_S3563519	chr1	3563519	A	G	46	16	19	14	0	0	0
		chr1_S3564169	chr1	3564169	G	A	54	69	104	31	0	0	0
		chr1_S3564416	chr1	3564416	G	A	91	10	0	82	0.932793	0.974937	0.909415
		chr1_S3564467	chr1	3564467	C	G	65	7	0	47	0.840549	0.974937	0.819483
		chr1_S3646269	chr1	3646269	G	C	2	38	17	44	0	0	0
		chr1_S3646430	chr1	3646430	C	T	55	36	83	0	0.934034	0.0351343	0.0328167
		chr1_S3646481	chr1	3646481	C	T	50	0	25	8	0	0	0
		chr1_S3648346	chr1	3648346	C	T	20	47	84	12	0	0	0
		chr1_S3648423	chr1	3648423	T	C	27	99	52	92	0	0	0
		chr1_S3648490	chr1	3648490	T	C	94	4	44	15	0	0	0
		chr1_S3648520	chr1	3648520	G	A	59	8	30	0	0.694517	7.29308e-10	5.06517e-10
		chr1_S3664979	chr1	3664979	G	T	65	16	40	0	0.796892	1.22178e-07	9.73623e-08
		chr1_S3665039	chr1	3665039	A	G	122	5	47	6	0	0	0
		chr1_S3665040	chr1	3665040	C	T	122	5	46	6	0	0	0
		chr1_S3665201	chr1	3665201	C	G	126	86	64	22	0	0	0
		chr1_S3665219	chr1	3665219	G	C	161	38	57	22	0	0	0
		chr1_S3702335	chr1	3702335	G	T	7	26	1	33	0	0	0
		chr1_S3714742	chr1	3714742	A	C	50	45	50	8	0	0	0
		chr1_S3714904	chr1	3714904	T	C	90	13	36	7	0	0	0
		chr1_S3715099	chr1	3715099	C	T	31	13	35	0	0.753442	0.00924165	0.00696305
		chr1_S3830898	chr1	3830898	C	T	158	0	96	13	0	0	0
		chr1_S3830916	chr1	3830916	C	A	114	26	93	10	0	0	0
		chr1_S3831024	chr1	3831024	T	C	1	222	80	127	0	0	0
		chr1_S3831111	chr1	3831111	T	G	101	172	197	60	0	0	0
		chr1_S3831288	chr1	3831288	T	C	86	146	142	44	0	0	0
		chr1_S3831657	chr1	3831657	A	C	114	158	161	41	0	0	0
		chr1_S3831744	chr1	3831744	T	C	363	53	163	119	0	0	0
		chr1_S3834169	chr1	3834169	T	C	52	25	66	0	0.905799	0.00267507	0.00242307
		chr1_S3834471	chr1	3834471	T	C	199	19	190	0	0.977111	1.65007e-37	1.6123e-37
		chr1_S3834613	chr1	3834613	C	G	131	0	83	30	0	0	0
		chr1_S3834621	chr1	3834621	T	C	81	40	103	0	0.952273	0.000277207	0.000263977
		chr1_S3834666	chr1	3834666	T	C	39	39	34	23	0	0	0
		chr1_S3882820	chr1	3882820	T	C	19	29	48	20	0	0	0
		chr1_S3883395	chr1	3883395	G	GA	39	100	95	21	0	0	0
		chr1_S3885050	chr1	3885050	G	A	68	7	61	0	0.893451	1.30785e-12	1.1685e-12
		chr1_S3885060	chr1	3885060	C	T	76	0	54	7	0	0	0
		chr1_S3885090	chr1	3885090	T	C	42	13	34	7	0	0	0
		chr1_S3886280	chr1	3886280	T	C	62	2	48	15	0	0	0
		chr1_S3886283	chr1	3886283	C	T	63	3	48	19	0	0	0
		chr1_S3886426	chr1	3886426	G	GA	65	23	85	0	0.936398	1.58695e-05	1.48602e-05
		chr1_S3886427	chr1	3886427	A	AG	66	17	77	0	0.92593	1.77405e-07	1.64265e-07
		chr1_S3886432	chr1	3886432	G	A	58	25	77	3	0	0	0
		chr1_S3886440	chr1	3886440	G	A	51	23	40	31	0	0	0
		chr1_S3892736	chr1	3892736	C	T	0	66	11	39	0	0	0
		chr1_S3893016	chr1	3893016	C	T	2	45	10	35	0	0	0
		chr1_S3893102	chr1	3893102	A	C	0	64	19	65	0	0	0
		chr1_S3893103	chr1	3893103	A	G	54	9	80	4	0	0	0
		chr1_S4022442	chr1	4022442	T	C	39	65	40	51	0	0	0
		chr1_S4022585	chr1	4022585	T	C	24	28	28	38	0	0	0
		chr1_S4022609	chr1	4022609	A	G	26	35	33	37	0	0	0
		chr1_S4024318	chr1	4024318	A	G	32	4	8	24	0	0	0
		chr1_S4024378	chr1	4024378	C	T	22	21	30	1	0	0	0
		chr1_S4024431	chr1	4024431	T	C	50	0	34	4	0	0	0
		chr1_S4024814	chr1	4024814	A	G	11	28	15	19	0	0	0
		chr1_S4024827	chr1	4024827	G	A	39	5	19	17	0	0	0
		chr1_S4024901	chr1	4024901	A	G	16	35	15	22	0	0	0
		chr1_S4039539	chr1	4039539	C	A	81	13	28	12	0	0	0
		chr1_S4040233	chr1	4040233	A	G	12	74	25	37	0	0	0
		chr1_S4040251	chr1	4040251	C	T	12	74	33	29	0	0	0
		chr1_S4040302	chr1	4040302	G	C	85	0	53	7	0	0	0
		chr1_S4043034	chr1	4043034	C	T	54	1	41	12	0	0	0
		chr1_S4052912	chr1	4052912	G	A	36	96	39	17	0	0	0
		chr1_S4053032	chr1	4053032	G	A	222	18	112	48	0	0	0
		chr1_S4053052	chr1	4053052	A	C	212	52	75	114	0	0	0
		chr1_S4053191	chr1	4053191	G	T	267	0	272	31	0	0	0
		chr1_S4053253	chr1	4053253	G	C	111	86	245	31	0	0	0
		chr1_S4053280	chr1	4053280	G	A	221	1	83	239	0	0	0
		chr1_S4053351	chr1	4053351	C	G	236	102	503	0	0.98613	7.27261e-13	7.17174e-13
		chr1_S4053394	chr1	4053394	C	G	133	242	478	98	0	0	0
		chr1_S4053499	chr1	4053499	G	C	85	168	409	51	0	0	0
		chr1_S4053787	chr1	4053787	G	C	196	14	254	75	0	0	0
		chr1_S4053916	chr1	4053916	G	C	155	58	409	0	0.985118	6.7353e-11	6.63507e-11
		chr1_S4054008	chr1	4054008	G	C	41	170	32	370	0	0	0
		chr1_S4054060	chr1	4054060	C	T	37	101	224	7	0	0	0
		chr1_S4054083	chr1	4054083	A	T	135	0	28	168	0	0	0
		chr1_S4054150	chr1	4054150	C	T	78	12	118	3	0	0	0
		chr1_S4054184	chr1	4054184	G	A	67	9	21	68	0	0	0
		chr1_S4054213	chr1	4054213	G	T	7	43	11	55	0	0	0
		chr1_S4054354	chr1	4054354	G	A	21	13	68	0	0.910096	0.128176	0.116653
		chr1_S4054692	chr1	4054692	A	T	52	117	201	46	0	0	0
		chr1_S4054861	chr1	4054861	C	G	94	125	44	259	0	0	0
		chr1_S4055146	chr1	4055146	C	G	128	100	289	26	0	0	0
		chr1_S4055293	chr1	4055293	TG	T	193	0	252	25	0	0	0
		chr1_S4062081	chr1	4062081	A	G	47	84	53	3	0	0	0
		chr1_S4062103	chr1	4062103	A	G	86	126	103	1	0	0	0
		chr1_S4062105	chr1	4062105	T	C	198	27	73	33	0	0	0
		chr1_S4062229	chr1	4062229	A	G	134	219	114	124	0	0	0
		chr1_S4062265	chr1	4062265	G	A	110	123	81	89	0	0	0
		chr1_S4062310	chr1	4062310	A	G	99	6	57	6	0	0	0
		chr1_S4069713	chr1	4069713	T	G	273	55	281	1	0	0	0
		chr1_S4119598	chr1	4119598	GC	G	11	49	17	43	0	0	0
		chr1_S4119750	chr1	4119750	C	A	74	106	96	94	0	0	0
		chr1_S4172175	chr1	4172175	A	AG	0	41	0	40	0.796892	3.47685e-11	2.77067e-11
		chr1_S4187661	chr1	4187661	C	T	48	7	48	0	0.845587	7.29909e-08	6.17201e-08
		chr1_S4193062	chr1	4193062	TC	T	0	95	0	97	0.94788	6.04165e-27	5.72676e-27
		chr1_S4193787	chr1	4193787	C	T	133	12	105	0	0.953583	1.29682e-25	1.23663e-25
		chr1_S4240993	chr1	4240993	T	G	54	20	44	26	0	0	0
		chr1_S4241097	chr1	4241097	C	A	111	285	92	286	0	0	0
		chr1_S4241160	chr1	4241160	T	G	266	271	295	190	0	0	0
		chr1_S4241274	chr1	4241274	C	A	345	0	193	116	0	0	0
		chr1_S4241360	chr1	4241360	C	A	113	67	189	6	0	0	0
		chr1_S4241383	chr1	4241383	GC	G	78	13	142	0	0.968956	1.25305e-11	1.21415e-11
		chr1_S4241458	chr1	4241458	G	A	0	30	59	15	0	0	0
		chr1_S4445800	chr1	4445800	GC	G	32	12	32	31	0	0	0
		chr1_S4445807	chr1	4445807	T	C	54	0	44	28	0	0	0
		chr1_S4445994	chr1	4445994	T	G	185	507	522	0	0.986294	0.974937	0.961575
		chr1_S4446034	chr1	4446034	C	G	259	446	524	12	0	0	0
		chr1_S4446040	chr1	4446040	C	G	498	209	419	114	0	0	0
		chr1_S4446759	chr1	4446759	T	C	48	37	186	35	0	0	0
		chr1_S4446791	chr1	4446791	T	A	1	55	204	31	0	0	0
		chr1_S4446973	chr1	4446973	C	CG	2	39	40	5	0	0	0
		chr1_S4446980	chr1	4446980	G	A	41	0	36	4	0	0	0
		chr1_S4601500	chr1	4601500	C	G	13	19	32	29	0	0	0
		chr1_S4601510	chr1	4601510	A	G	23	25	65	5	0	0	0
		chr1_S4601677	chr1	4601677	G	C	81	48	96	170	0	0	0
		chr1_S4601710	chr1	4601710	C	G	33	97	315	2	0	0	0
		chr1_S4601740	chr1	4601740	C	G	4	145	343	5	0	0	0
		chr1_S4601764	chr1	4601764	C	G	151	15	331	10	0	0	0
		chr1_S4601909	chr1	4601909	C	A	127	0	172	15	0	0	0
		chr1_S4603814	chr1	4603814	G	C	41	21	41	37	0	0	0
		chr1_S4603919	chr1	4603919	T	C	6	25	20	19	0	0	0
		chr1_S4604356	chr1	4604356	C	A	25	21	223	0	0.979859	0.313013	0.306708
		chr1_S4609260	chr1	4609260	T	C	119	6	77	17	0	0	0
		chr1_S4609633	chr1	4609633	A	G	101	4	73	11	0	0	0
		chr1_S4611051	chr1	4611051	G	A	77	10	73	9	0	0	0
		chr1_S4615449	chr1	4615449	A	T	42	6	45	13	0	0	0
		chr1_S4616075	chr1	4616075	C	G	41	4	53	11	0	0	0
		chr1_S4616197	chr1	4616197	G	C	44	0	56	8	0	0	0
		chr1_S4767231	chr1	4767231	G	GT	90	12	123	1	0	0	0
		chr1_S4767289	chr1	4767289	C	T	82	66	169	37	0	0	0
		chr1_S4767449	chr1	4767449	G	C	156	78	299	142	0	0	0
		chr1_S4767789	chr1	4767789	C	A	146	43	461	22	0	0	0
		chr1_S4767903	chr1	4767903	C	T	93	13	245	0	0.981092	4.54043e-15	4.45458e-15
		chr1_S4767920	chr1	4767920	G	A	65	8	104	56	0	0	0
		chr1_S4771560	chr1	4771560	G	A	162	32	247	148	0	0	0
		chr1_S4771623	chr1	4771623	C	A	135	9	254	38	0	0	0
		chr1_S4771918	chr1	4771918	T	C	129	0	268	46	0	0	0
		chr1_S4984050	chr1	4984050	AGG	A	76	123	101	34	0	0	0
		chr1_S4984147	chr1	4984147	T	C	240	8	157	18	0	0	0
		chr1_S4984194	chr1	4984194	T	A	132	27	87	33	0	0	0
		chr1_S4984243	chr1	4984243	C	A	43	40	45	1	0	0	0
		chr1_S4993323	chr1	4993323	G	C	41	28	73	13	0	0	0
		chr1_S4993338	chr1	4993338	G	A	45	43	79	17	0	0	0
		chr1_S4994206	chr1	4994206	C	G	80	0	39	5	0	0	0
		chr1_S4994210	chr1	4994210	C	A	72	14	47	0	0.840549	7.38569e-10	6.20803e-10
		chr1_S4994303	chr1	4994303	G	C	195	0	105	19	0	0	0
		chr1_S4994323	chr1	4994323	G	A	186	0	109	19	0	0	0
		chr1_S4994378	chr1	4994378	C	G	109	40	99	0	0.949428	3.51322e-08	3.33555e-08
		chr1_S4994388	chr1	4994388	C	T	131	0	78	11	0	0	0
		chr1_S4994408	chr1	4994408	A	T	118	11	46	35	0	0	0
		chr1_S4994443	chr1	4994443	C	T	69	36	54	0	0.871189	0.00155715	0.00135657
		chr1_S4994459	chr1	4994459	A	G	89	5	32	10	0	0	0
		chr1_S4997650	chr1	4997650	C	G	4	46	17	24	0	0	0
		chr1_S4997695	chr1	4997695	G	C	15	29	18	16	0	0	0
		chr1_S5010040	chr1	5010040	C	G	64	4	53	8	0	0	0
		chr1_S5010091	chr1	5010091	G	C	66	26	77	6	0	0	0
		chr1_S5010131	chr1	5010131	C	A	125	0	112	16	0	0	0
		chr1_S5010142	chr1	5010142	G	C	151	13	173	14	0	0	0
		chr1_S5010200	chr1	5010200	A	G	268	89	382	117	0	0	0
		chr1_S5010315	chr1	5010315	C	A	118	66	169	73	0	0	0
		chr1_S5013883	chr1	5013883	C	T	61	33	80	24	0	0	0
		chr1_S5013903	chr1	5013903	A	T	31	15	57	11	0	0	0
		chr1_S5045931	chr1	5045931	G	A	533	0	300	29	0	0	0
		chr1_S5045935	chr1	5045935	G	A	530	0	303	29	0	0	0
		chr1_S5046087	chr1	5046087	C	T	137	24	144	0	0.96947	2.01612e-19	1.95456e-19
		chr1_S5046128	chr1	5046128	C	G	0	67	47	33	0	0	0
		chr1_S5046132	chr1	5046132	A	T	0	65	47	32	0	0	0
		chr1_S5046147	chr1	5046147	A	C	79	0	71	13	0	0	0
		chr1_S5046271	chr1	5046271	T	A	0	78	37	47	0	0	0
		chr1_S5047639	chr1	5047639	C	T	1	44	84	26	0	0	0
		chr1_S5047702	chr1	5047702	T	C	130	0	123	21	0	0	0
		chr1_S5047814	chr1	5047814	G	T	84	26	99	0	0.949428	7.3269e-08	6.95636e-08
		chr1_S5047903	chr1	5047903	T	C	25	8	39	6	0	0	0
		chr1_S5087625	chr1	5087625	C	G	57	0	38	9	0	0	0
		chr1_S5088311	chr1	5088311	C	T	132	0	50	19	0	0	0
		chr1_S5088364	chr1	5088364	C	G	24	106	26	42	0	0	0
		chr1_S5088400	chr1	5088400	G	C	91	0	45	7	0	0	0
		chr1_S5088747	chr1	5088747	T	C	25	6	42	0	0.811079	0.00167141	0.00135565
		chr1_S5088796	chr1	5088796	C	G	29	2	23	11	0	0	0
		chr1_S5090091	chr1	5090091	G	T	39	78	68	46	0	0	0
		chr1_S5091942	chr1	5091942	G	C	122	16	230	0	0.980291	3.02826e-20	2.96857e-20
		chr1_S5092027	chr1	5092027	A	C	55	55	192	1	0	0	0
		chr1_S5092078	chr1	5092078	C	A	45	9	105	0	0.953583	2.56329e-06	2.44431e-06
		chr1_S5092087	chr1	5092087	T	C	0	37	0	87	0.938616	4.84539e-10	4.54796e-10
		chr1_S5092438	chr1	5092438	C	T	49	6	29	2	0	0	0
		chr1_S5244792	chr1	5244792	C	T	57	10	30	0	0.694517	2.00924e-08	1.39545e-08
		chr1_S5244826	chr1	5244826	C	T	59	14	18	21	0	0	0
		chr1_S5244973	chr1	5244973	T	C	44	8	25	5	0	0	0
		chr1_S5245067	chr1	5245067	G	A	50	0	23	7	0	0	0
		chr1_S5245090	chr1	5245090	C	G	21	17	7	23	0	0	0
		chr1_S5245234	chr1	5245234	G	A	46	9	23	27	0	0	0
		chr1_S5245250	chr1	5245250	G	A	50	9	22	27	0	0	0
		chr1_S5245391	chr1	5245391	G	A	55	10	64	0	0.901154	5.4199e-08	4.88417e-08
		chr1_S5245552	chr1	5245552	T	C	27	60	9	57	0	0	0
		chr1_S5245585	chr1	5245585	C	A	90	20	63	14	0	0	0
		chr1_S5245709	chr1	5245709	T	C	46	82	11	62	0	0	0
		chr1_S5245879	chr1	5245879	G	A	91	46	70	0	0.914077	0.00017423	0.000159259
		chr1_S5245951	chr1	5245951	G	A	98	20	37	30	0	0	0
		chr1_S5245986	chr1	5245986	C	G	62	45	31	40	0	0	0
		chr1_S5246093	chr1	5246093	C	T	80	18	56	8	0	0	0
		chr1_S5246167	chr1	5246167	A	C	48	32	60	0	0.890665	0.0532641	0.0474405
		chr1_S5246185	chr1	5246185	G	C	25	58	31	29	0	0	0
		chr1_S5246415	chr1	5246415	C	T	68	21	36	7	0	0	0
		chr1_S5246593	chr1	5246593	G	A	103	1	62	10	0	0	0
		chr1_S5246830	chr1	5246830	C	G	106	41	64	74	0	0	0
		chr1_S5246836	chr1	5246836	G	A	116	29	136	0	0.967272	7.97631e-13	7.71526e-13
		chr1_S5246908	chr1	5246908	C	T	110	0	92	24	0	0	0
		chr1_S5247022	chr1	5247022	C	A	92	12	125	1	0	0	0
		chr1_S5247169	chr1	5247169	C	G	37	1	31	4	0	0	0
		chr1_S5247177	chr1	5247177	T	C	29	7	24	8	0	0	0
		chr1_S5326216	chr1	5326216	G	A	88	0	66	10	0	0	0
		chr1_S5326239	chr1	5326239	T	C	69	28	33	40	0	0	0
		chr1_S5326260	chr1	5326260	C	T	98	11	87	13	0	0	0
		chr1_S5326321	chr1	5326321	T	C	83	31	31	52	0	0	0
		chr1_S5326352	chr1	5326352	G	A	107	12	80	0	0.930185	4.8144e-19	4.47828e-19
		chr1_S5326359	chr1	5326359	G	T	119	0	62	16	0	0	0
		chr1_S5326410	chr1	5326410	T	C	93	8	58	13	0	0	0
		chr1_S5326424	chr1	5326424	T	C	74	21	37	30	0	0	0
		chr1_S5326441	chr1	5326441	G	T	1	102	1	87	0	0	0
		chr1_S5326515	chr1	5326515	G	A	169	0	146	41	0	0	0
		chr1_S5326640	chr1	5326640	C	T	155	0	141	31	0	0	0
		chr1_S5326676	chr1	5326676	A	G	0	118	0	119	0.961051	9.44317e-34	9.07537e-34
		chr1_S5326722	chr1	5326722	G	C	78	30	35	61	0	0	0
		chr1_S5326746	chr1	5326746	C	T	88	52	40	106	0	0	0
		chr1_S5326925	chr1	5326925	T	C	119	25	49	54	0	0	0
		chr1_S5326957	chr1	5326957	A	G	160	10	69	30	0	0	0
		chr1_S5327007	chr1	5327007	T	G	200	7	82	28	0	0	0
		chr1_S5327079	chr1	5327079	A	C	212	24	107	95	0	0	0
		chr1_S5327118	chr1	5327118	C	T	224	18	159	36	0	0	0
		chr1_S5327138	chr1	5327138	G	A	252	27	248	1	0	0	0
		chr1_S5327193	chr1	5327193	T	C	205	151	111	209	0	0	0
		chr1_S5327211	chr1	5327211	G	C	382	2	267	71	0	0	0
		chr1_S5327278	chr1	5327278	G	A	469	69	451	79	0	0	0
		chr1_S5327346	chr1	5327346	G	A	452	41	322	132	0	0	0
		chr1_S5327366	chr1	5327366	C	T	401	110	295	129	0	0	0
		chr1_S5327385	chr1	5327385	G	A	409	96	284	119	0	0	0
		chr1_S5327458	chr1	5327458	A	G	285	164	123	266	0	0	0
		chr1_S5327483	chr1	5327483	C	T	424	41	371	45	0	0	0
		chr1_S5327583	chr1	5327583	C	T	0	371	0	320	0.983586	1.42582e-109	1.40242e-109
		chr1_S5327668	chr1	5327668	T	C	125	106	45	123	0	0	0
		chr1_S5345604	chr1	5345604	C	G	0	43	23	15	0	0	0
		chr1_S5345617	chr1	5345617	T	G	42	1	33	4	0	0	0
		chr1_S5347735	chr1	5347735	C	T	36	0	24	7	0	0	0
		chr1_S5347740	chr1	5347740	G	A	41	4	30	6	0	0	0
		chr1_S5347798	chr1	5347798	C	T	9	56	25	18	0	0	0
		chr1_S5348597	chr1	5348597	T	C	36	16	24	13	0	0	0
		chr1_S5348620	chr1	5348620	G	A	38	19	47	3	0	0	0
		chr1_S5348774	chr1	5348774	G	C	32	0	19	17	0	0	0
		chr1_S5381500	chr1	5381500	G	C	56	14	97	47	0	0	0
		chr1_S5386890	chr1	5386890	C	T	32	23	69	6	0	0	0
		chr1_S5386971	chr1	5386971	A	G	20	18	37	4	0	0	0
		chr1_S5393870	chr1	5393870	G	A	44	6	35	3	0	0	0
		chr1_S5439211	chr1	5439211	TAA	T	23	19	10	20	0	0	0
		chr1_S5441654	chr1	5441654	C	G	34	24	90	37	0	0	0
		chr1_S5441711	chr1	5441711	G	C	62	25	192	0	0.977321	0.000129921	0.000126975
		chr1_S5441762	chr1	5441762	G	C	54	23	258	0	0.981676	0.000648871	0.000636981
		chr1_S5441936	chr1	5441936	T	G	16	65	74	72	0	0	0
		chr1_S5442071	chr1	5442071	A	C	121	46	149	0	0.970666	1.43962e-08	1.39739e-08
		chr1_S5442646	chr1	5442646	A	C	32	21	56	0	0.878258	0.0937112	0.0823026
		chr1_S5442655	chr1	5442655	C	T	47	7	46	11	0	0	0
		chr1_S5442715	chr1	5442715	A	C	45	10	67	0	0.907989	6.25164e-06	5.67642e-06
		chr1_S5442724	chr1	5442724	C	A	48	7	57	10	0	0	0
		chr1_S5442736	chr1	5442736	G	A	44	7	63	0	0.89869	5.67586e-07	5.10084e-07
		chr1_S5531718	chr1	5531718	C	G	134	45	0	90	0.941694	0.974937	0.918093
		chr1_S5531805	chr1	5531805	C	G	121	54	76	0	0.924412	7.99049e-07	7.3865e-07
		chr1_S5531820	chr1	5531820	C	G	105	60	1	66	0	0	0
		chr1_S5538291	chr1	5538291	G	T	38	0	18	25	0	0	0
		chr1_S5538367	chr1	5538367	C	T	71	15	82	9	0	0	0
		chr1_S5538396	chr1	5538396	TA	T	56	45	100	1	0	0	0
		chr1_S5542459	chr1	5542459	C	T	54	14	3	50	0	0	0
		chr1_S5542479	chr1	5542479	A	G	70	23	5	71	0	0	0
		chr1_S5542608	chr1	5542608	A	C	120	14	0	37	0.772364	0.974937	0.753007
		chr1_S5731770	chr1	5731770	T	C	25	8	27	12	0	0	0
		chr1_S5731830	chr1	5731830	T	G	27	13	26	26	0	0	0
		chr1_S5731936	chr1	5731936	A	G	31	14	29	39	0	0	0
		chr1_S5731991	chr1	5731991	A	G	51	30	74	36	0	0	0
		chr1_S5732049	chr1	5732049	A	G	64	36	57	70	0	0	0
		chr1_S5748271	chr1	5748271	A	C	0	35	0	33	0.732071	1.79899e-09	1.31699e-09
		chr1_S5748759	chr1	5748759	A	G	32	14	0	36	0.763186	0.967914	0.738699
		chr1_S5748800	chr1	5748800	T	A	9	53	0	41	0.804182	5.17529e-08	4.16187e-08
		chr1_S5812062	chr1	5812062	A	G	18	14	36	0	0.763186	0.285754	0.218084
		chr1_S5812080	chr1	5812080	G	A	30	11	40	0	0.796892	0.00502382	0.00400344
		chr1_S5813347	chr1	5813347	C	A	2	53	18	20	0	0	0
		chr1_S5813360	chr1	5813360	C	A	0	56	0	41	0.804182	1.62201e-15	1.30439e-15
		chr1_S5820453	chr1	5820453	C	T	39	54	5	73	0	0	0
		chr1_S5820515	chr1	5820515	G	T	48	64	28	66	0	0	0
		chr1_S5875448	chr1	5875448	C	T	405	54	637	0	0.987112	5.55788e-66	5.48625e-66
		chr1_S5875460	chr1	5875460	C	T	475	62	750	0	0.987712	3.51247e-78	3.46931e-78
		chr1_S5875476	chr1	5875476	G	T	454	174	717	160	0	0	0
		chr1_S5875751	chr1	5875751	G	A	436	121	636	0	0.987106	1.23938e-41	1.2234e-41
		chr1_S5875790	chr1	5875790	G	A	311	7	305	56	0	0	0
		chr1_S5875982	chr1	5875982	C	T	75	50	135	3	0	0	0
		chr1_S5876075	chr1	5876075	C	T	565	23	623	82	0	0	0
		chr1_S5876105	chr1	5876105	C	T	540	143	841	1	0	0	0
		chr1_S5876174	chr1	5876174	C	T	408	232	793	24	0	0	0
		chr1_S5876189	chr1	5876189	C	G	551	23	678	68	0	0	0
		chr1_S5876291	chr1	5876291	T	C	67	176	168	156	0	0	0
		chr1_S5876746	chr1	5876746	A	T	161	237	326	371	0	0	0
		chr1_S5876863	chr1	5876863	T	G	162	233	297	281	0	0	0
		chr1_S5877003	chr1	5877003	C	T	43	30	94	33	0	0	0
		chr1_S5877047	chr1	5877047	T	A	25	5	60	6	0	0	0
		chr1_S5953175	chr1	5953175	T	C	40	96	45	46	0	0	0
		chr1_S5953276	chr1	5953276	A	G	77	197	63	101	0	0	0
		chr1_S5953343	chr1	5953343	T	A	235	15	111	54	0	0	0
		chr1_S5953405	chr1	5953405	C	T	230	2	116	41	0	0	0
		chr1_S5953457	chr1	5953457	C	T	160	33	128	0	0.964648	2.94363e-20	2.83957e-20
		chr1_S5953612	chr1	5953612	C	A	183	96	201	0	0.978185	3.58446e-07	3.50626e-07
		chr1_S5953690	chr1	5953690	C	T	264	0	159	25	0	0	0
		chr1_S5953768	chr1	5953768	C	T	158	0	119	18	0	0	0
		chr1_S5953843	chr1	5953843	C	G	28	108	133	17	0	0	0
		chr1_S5953847	chr1	5953847	C	A	119	12	134	5	0	0	0
		chr1_S5953874	chr1	5953874	G	A	104	10	122	6	0	0	0
		chr1_S5953879	chr1	5953879	G	A	103	12	127	0	0.964285	4.64027e-18	4.47454e-18
		chr1_S5953957	chr1	5953957	C	T	110	0	53	16	0	0	0
		chr1_S5953982	chr1	5953982	G	A	114	1	55	15	0	0	0
		chr1_S5954256	chr1	5954256	C	T	72	48	97	0	0.94788	0.0220218	0.020874
		chr1_S5954367	chr1	5954367	C	A	96	29	115	0	0.959182	4.60087e-09	4.41307e-09
		chr1_S5954418	chr1	5954418	C	T	38	46	67	6	0	0	0
		chr1_S5954423	chr1	5954423	T	C	32	38	44	15	0	0	0
		chr1_S5954473	chr1	5954473	C	T	56	0	38	6	0	0	0
		chr1_S5987470	chr1	5987470	A	T	120	140	276	0	0.982355	0.895877	0.880069
		chr1_S5989271	chr1	5989271	A	G	167	4	115	65	0	0	0
		chr1_S5991493	chr1	5991493	C	T	26	61	43	85	0	0	0
		chr1_S6083666	chr1	6083666	G	A	45	0	49	8	0	0	0
		chr1_S6083678	chr1	6083678	G	A	21	24	57	0	0.881563	0.666051	0.587166
		chr1_S6084682	chr1	6084682	T	G	25	18	45	14	0	0	0
		chr1_S6156057	chr1	6156057	T	G	6	47	0	33	0.732071	3.74744e-08	2.74339e-08
		chr1_S6194175	chr1	6194175	G	C	36	12	40	0	0.796892	0.00105016	0.000836862
		chr1_S6194248	chr1	6194248	G	A	85	19	98	2	0	0	0
		chr1_S6194347	chr1	6194347	C	G	121	19	106	10	0	0	0
		chr1_S6194445	chr1	6194445	G	C	108	24	85	13	0	0	0
		chr1_S6194511	chr1	6194511	C	T	38	89	0	71	0.91596	1.1188e-05	1.02478e-05
		chr1_S6194550	chr1	6194550	T	C	92	29	61	10	0	0	0
		chr1_S6194617	chr1	6194617	C	T	58	0	26	8	0	0	0
		chr1_S6195064	chr1	6195064	A	G	95	30	1	42	0	0	0
		chr1_S6195156	chr1	6195156	G	A	124	42	174	12	0	0	0
		chr1_S6195213	chr1	6195213	T	A	117	163	9	420	0	0	0
		chr1_S6195232	chr1	6195232	A	G	261	41	458	5	0	0	0
		chr1_S6195252	chr1	6195252	T	C	267	33	476	2	0	0	0
		chr1_S6195423	chr1	6195423	G	C	308	52	143	285	0	0	0
		chr1_S6195492	chr1	6195492	C	A	113	227	1	454	0	0	0
		chr1_S6196463	chr1	6196463	C	T	13	20	21	30	0	0	0
		chr1_S6196499	chr1	6196499	T	C	33	0	27	22	0	0	0
		chr1_S6197410	chr1	6197410	T	G	34	36	88	12	0	0	0
		chr1_S6197462	chr1	6197462	A	G	36	22	97	9	0	0	0
		chr1_S6197919	chr1	6197919	T	C	275	82	124	377	0	0	0
		chr1_S6197966	chr1	6197966	T	C	109	39	166	22	0	0	0
		chr1_S6198103	chr1	6198103	C	T	28	5	21	14	0	0	0
		chr1_S6198147	chr1	6198147	G	T	36	6	24	16	0	0	0
		chr1_S6198480	chr1	6198480	G	A	45	0	39	20	0	0	0
		chr1_S6198518	chr1	6198518	C	T	74	50	69	39	0	0	0
		chr1_S6198563	chr1	6198563	T	C	82	107	91	45	0	0	0
		chr1_S6198642	chr1	6198642	A	G	213	12	80	39	0	0	0
		chr1_S6198656	chr1	6198656	G	A	154	37	54	35	0	0	0
		chr1_S6220087	chr1	6220087	T	C	56	2	35	4	0	0	0
		chr1_S6220122	chr1	6220122	C	G	23	93	0	70	0.914077	1.55084e-10	1.41759e-10
		chr1_S6220189	chr1	6220189	A	G	60	194	72	76	0	0	0
		chr1_S6220192	chr1	6220192	C	T	260	1	72	81	0	0	0
		chr1_S6220407	chr1	6220407	A	G	199	9	99	46	0	0	0
		chr1_S6220779	chr1	6220779	T	C	33	138	66	73	0	0	0
		chr1_S6222498	chr1	6222498	C	T	13	23	34	11	0	0	0
		chr1_S6223039	chr1	6223039	A	G	23	26	35	54	0	0	0
		chr1_S6223077	chr1	6223077	C	T	37	66	140	18	0	0	0
		chr1_S6223147	chr1	6223147	G	A	39	96	68	112	0	0	0
		chr1_S6223222	chr1	6223222	T	C	35	103	79	83	0	0	0
		chr1_S6223306	chr1	6223306	T	C	42	93	96	48	0	0	0
		chr1_S6223393	chr1	6223393	T	C	46	16	75	4	0	0	0
		chr1_S6224594	chr1	6224594	C	T	31	5	121	1	0	0	0
		chr1_S6224656	chr1	6224656	G	T	31	5	127	1	0	0	0
		chr1_S6243364	chr1	6243364	A	T	1	59	110	35	0	0	0
		chr1_S6243387	chr1	6243387	T	A	32	30	110	23	0	0	0
		chr1_S6243438	chr1	6243438	G	T	44	17	85	0	0.936398	0.000936122	0.000876583
		chr1_S6249725	chr1	6249725	G	A	28	4	31	0	0.707846	7.42824e-05	5.25805e-05
		chr1_S6250215	chr1	6250215	A	T	62	31	56	44	0	0	0
		chr1_S6550187	chr1	6550187	T	G	32	20	33	58	0	0	0
		chr1_S6550419	chr1	6550419	A	G	423	259	338	303	0	0	0
		chr1_S6550467	chr1	6550467	C	G	707	41	616	63	0	0	0
		chr1_S6550485	chr1	6550485	G	A	473	199	338	251	0	0	0
		chr1_S6809534	chr1	6809534	G	A	248	0	64	83	0	0	0
		chr1_S6837242	chr1	6837242	C	T	44	36	26	23	0	0	0
		chr1_S6837341	chr1	6837341	G	A	135	19	149	23	0	0	0
		chr1_S6837347	chr1	6837347	C	T	126	24	179	0	0.975822	5.47836e-17	5.3459e-17
		chr1_S6837374	chr1	6837374	A	G	2	165	0	236	0.98063	1.96631e-44	1.92822e-44
		chr1_S6837401	chr1	6837401	G	A	156	37	292	0	0.982861	9.50294e-18	9.34007e-18
		chr1_S6839085	chr1	6839085	C	T	46	18	56	16	0	0	0
		chr1_S6839094	chr1	6839094	C	T	38	39	72	22	0	0	0
		chr1_S6839166	chr1	6839166	C	T	126	182	288	65	0	0	0
		chr1_S6841331	chr1	6841331	G	A	58	1	33	8	0	0	0
		chr1_S6841366	chr1	6841366	G	A	24	53	25	30	0	0	0
		chr1_S6841372	chr1	6841372	A	G	38	47	42	15	0	0	0
		chr1_S6841433	chr1	6841433	C	A	134	13	78	9	0	0	0
		chr1_S6841454	chr1	6841454	C	T	145	21	92	14	0	0	0
		chr1_S6841457	chr1	6841457	A	C	162	1	76	26	0	0	0
		chr1_S6841523	chr1	6841523	C	T	96	113	93	53	0	0	0
		chr1_S6841578	chr1	6841578	C	T	182	44	155	30	0	0	0
		chr1_S6841618	chr1	6841618	C	G	199	48	182	29	0	0	0
		chr1_S6841647	chr1	6841647	T	A	199	43	218	0	0.979524	3.50773e-24	3.4359e-24
		chr1_S6841785	chr1	6841785	G	A	207	47	224	30	0	0	0
		chr1_S6843364	chr1	6843364	C	G	14	38	12	43	0	0	0
		chr1_S6843426	chr1	6843426	T	C	88	13	78	21	0	0	0
		chr1_S6843466	chr1	6843466	G	C	140	2	105	29	0	0	0
		chr1_S6843479	chr1	6843479	G	A	137	2	97	25	0	0	0
		chr1_S6843497	chr1	6843497	G	A	104	18	85	22	0	0	0
		chr1_S6843582	chr1	6843582	T	G	12	44	10	33	0	0	0
		chr1_S6849540	chr1	6849540	G	A	29	18	15	18	0	0	0
		chr1_S6849596	chr1	6849596	C	T	43	1	25	6	0	0	0
		chr1_S6850715	chr1	6850715	T	G	78	6	50	9	0	0	0
		chr1_S6850732	chr1	6850732	G	A	78	19	68	0	0.910096	4.47402e-09	4.07179e-09
		chr1_S6850765	chr1	6850765	G	A	96	0	58	19	0	0	0
		chr1_S6850821	chr1	6850821	C	T	79	14	62	10	0	0	0
		chr1_S6850931	chr1	6850931	G	T	96	15	52	12	0	0	0
		chr1_S6850941	chr1	6850941	C	A	85	18	40	25	0	0	0
		chr1_S6851093	chr1	6851093	T	A	47	6	32	9	0	0	0
		chr1_S6851256	chr1	6851256	G	A	16	22	16	19	0	0	0
		chr1_S6921156	chr1	6921156	G	GA	35	7	8	65	0	0	0
		chr1_S6921203	chr1	6921203	A	G	31	18	86	3	0	0	0
		chr1_S6921238	chr1	6921238	C	G	45	21	93	0	0.944503	0.00404073	0.00381648
		chr1_S6921276	chr1	6921276	G	T	29	55	0	125	0.963534	0.00503743	0.00485374
		chr1_S6921286	chr1	6921286	C	G	52	37	120	7	0	0	0
		chr1_S6921323	chr1	6921323	G	A	80	19	134	2	0	0	0
		chr1_S6921403	chr1	6921403	C	G	93	38	172	0	0.974864	3.06492e-06	2.98788e-06
		chr1_S6921441	chr1	6921441	C	T	107	15	135	10	0	0	0
		chr1_S6921570	chr1	6921570	G	T	103	21	147	0	0.970203	2.1902e-13	2.12494e-13
		chr1_S6921597	chr1	6921597	T	A	6	111	0	142	0.968956	1.2407e-24	1.20218e-24
		chr1_S6921673	chr1	6921673	C	T	77	10	92	0	0.943595	5.57052e-13	5.25632e-13
		chr1_S6921677	chr1	6921677	G	A	83	0	71	15	0	0	0
		chr1_S6921722	chr1	6921722	A	G	52	12	62	0	0.896124	1.44716e-06	1.29683e-06
		chr1_S6922413	chr1	6922413	C	A	250	1	106	59	0	0	0
		chr1_S6922417	chr1	6922417	G	A	195	43	137	23	0	0	0
		chr1_S6922432	chr1	6922432	C	T	180	40	121	25	0	0	0
		chr1_S6922442	chr1	6922442	G	T	168	30	79	59	0	0	0
		chr1_S6922575	chr1	6922575	G	C	210	0	140	13	0	0	0
		chr1_S6922603	chr1	6922603	C	T	212	0	116	19	0	0	0
		chr1_S6922620	chr1	6922620	C	T	201	0	109	21	0	0	0
		chr1_S6922660	chr1	6922660	T	C	141	0	72	29	0	0	0
		chr1_S6922678	chr1	6922678	C	A	109	30	102	0	0.951591	4.05364e-11	3.85741e-11
		chr1_S6922700	chr1	6922700	C	G	35	98	58	33	0	0	0
		chr1_S6922827	chr1	6922827	G	C	117	21	61	21	0	0	0
		chr1_S6922829	chr1	6922829	G	GC	1	131	0	79	0.928815	6.51567e-36	6.05185e-36
		chr1_S6922925	chr1	6922925	C	G	132	0	94	11	0	0	0
		chr1_S6923033	chr1	6923033	T	C	113	33	155	1	0	0	0
		chr1_S6923043	chr1	6923043	A	G	83	59	124	33	0	0	0
		chr1_S6923137	chr1	6923137	T	C	120	0	94	28	0	0	0
		chr1_S6923294	chr1	6923294	G	C	32	60	64	47	0	0	0
		chr1_S6923405	chr1	6923405	T	C	39	112	0	154	0.971746	6.39067e-09	6.21011e-09
		chr1_S6923520	chr1	6923520	G	C	223	65	77	138	0	0	0
		chr1_S6923648	chr1	6923648	C	G	118	18	81	40	0	0	0
		chr1_S6923673	chr1	6923673	C	T	96	9	107	0	0.954823	2.73168e-18	2.60828e-18
		chr1_S6923719	chr1	6923719	A	G	14	73	33	59	0	0	0
		chr1_S6923802	chr1	6923802	C	G	107	0	65	43	0	0	0
		chr1_S6923804	chr1	6923804	T	C	77	28	106	1	0	0	0
		chr1_S6923834	chr1	6923834	A	G	102	0	64	28	0	0	0
		chr1_S6923837	chr1	6923837	A	G	55	46	53	38	0	0	0
		chr1_S6923888	chr1	6923888	T	C	57	6	56	10	0	0	0
		chr1_S7040916	chr1	7040916	C	T	35	6	40	5	0	0	0
		chr1_S7040997	chr1	7040997	C	A	28	10	30	16	0	0	0
		chr1_S7044686	chr1	7044686	A	T	38	0	27	4	0	0	0
		chr1_S7045789	chr1	7045789	G	A	13	21	27	9	0	0	0
		chr1_S7045884	chr1	7045884	C	G	32	7	30	3	0	0	0
		chr1_S7045902	chr1	7045902	T	C	15	19	31	1	0	0	0
		chr1_S7079609	chr1	7079609	C	T	15	18	25	12	0	0	0
		chr1_S7079639	chr1	7079639	C	G	24	6	32	0	0.720343	0.00252289	0.00181735
		chr1_S7086683	chr1	7086683	G	A	20	11	33	3	0	0	0
		chr1_S7086837	chr1	7086837	A	C	41	15	38	10	0	0	0
		chr1_S7086865	chr1	7086865	T	C	54	43	47	31	0	0	0
		chr1_S7087495	chr1	7087495	C	T	150	115	114	47	0	0	0
		chr1_S7089430	chr1	7089430	G	T	114	13	107	0	0.954823	3.91258e-20	3.73582e-20
		chr1_S7089822	chr1	7089822	G	A	220	10	128	16	0	0	0
		chr1_S7090706	chr1	7090706	G	A	105	1	66	14	0	0	0
		chr1_S7090724	chr1	7090724	G	A	94	1	60	10	0	0	0
		chr1_S7090926	chr1	7090926	G	A	49	4	27	4	0	0	0
		chr1_S7090946	chr1	7090946	T	C	56	3	31	4	0	0	0
		chr1_S7192966	chr1	7192966	C	A	26	30	1	32	0	0	0
		chr1_S7193037	chr1	7193037	T	C	96	53	1	96	0	0	0
		chr1_S7193078	chr1	7193078	C	T	184	0	103	15	0	0	0
		chr1_S7193198	chr1	7193198	C	T	102	0	68	10	0	0	0
		chr1_S7193213	chr1	7193213	C	T	44	44	1	65	0	0	0
		chr1_S7195053	chr1	7195053	G	A	105	22	141	17	0	0	0
		chr1_S7195339	chr1	7195339	G	A	48	32	0	86	0.937525	0.938786	0.880135
		chr1_S7198087	chr1	7198087	T	G	35	37	0	39	0.789181	0.432553	0.341363
		chr1_S7198138	chr1	7198138	G	A	114	21	50	25	0	0	0
		chr1_S7198150	chr1	7198150	G	A	140	1	39	40	0	0	0
		chr1_S7198181	chr1	7198181	G	A	107	23	77	0	0.92593	2.25719e-13	2.09e-13
		chr1_S7198266	chr1	7198266	G	C	82	18	77	0	0.92593	2.89363e-10	2.6793e-10
		chr1_S7198347	chr1	7198347	G	C	60	7	58	0	0.884728	1.16044e-10	1.02667e-10
		chr1_S7263144	chr1	7263144	A	C	28	13	34	3	0	0	0
		chr1_S7263755	chr1	7263755	GT	G	48	9	31	29	0	0	0
		chr1_S7297025	chr1	7297025	C	T	40	6	17	24	0	0	0
		chr1_S7297040	chr1	7297040	T	G	35	11	0	41	0.804182	0.974423	0.783613
		chr1_S7297632	chr1	7297632	C	T	71	7	45	6	0	0	0
		chr1_S7297635	chr1	7297635	T	G	16	63	0	53	0.867407	2.95691e-07	2.56485e-07
		chr1_S7297953	chr1	7297953	A	T	45	10	74	0	0.921211	6.25164e-06	5.75908e-06
		chr1_S7298043	chr1	7298043	T	A	15	37	0	60	0.890665	0.00348283	0.00310203
		chr1_S7298054	chr1	7298054	C	T	5	47	0	59	0.88776	1.01979e-08	9.0533e-09
		chr1_S7342106	chr1	7342106	CA	C	31	26	4	26	0	0	0
		chr1_S7342126	chr1	7342126	C	G	46	28	49	0	0.850381	0.0300886	0.0255868
		chr1_S7342162	chr1	7342162	G	A	116	12	89	7	0	0	0
		chr1_S7342315	chr1	7342315	G	A	125	1	89	16	0	0	0
		chr1_S7342332	chr1	7342332	C	T	76	37	51	50	0	0	0
		chr1_S7342335	chr1	7342335	C	T	85	21	96	0	0.947073	1.04367e-09	9.88427e-10
		chr1_S7342370	chr1	7342370	G	C	99	0	77	9	0	0	0
		chr1_S7342407	chr1	7342407	G	A	140	19	138	0	0.967858	8.38385e-23	8.11437e-23
		chr1_S7342419	chr1	7342419	C	T	161	0	112	24	0	0	0
		chr1_S7342432	chr1	7342432	G	A	142	36	93	53	0	0	0
		chr1_S7342440	chr1	7342440	C	T	152	41	101	60	0	0	0
		chr1_S7342473	chr1	7342473	T	C	189	20	136	50	0	0	0
		chr1_S7342664	chr1	7342664	G	A	77	14	83	0	0.934034	6.20992e-11	5.80027e-11
		chr1_S7342747	chr1	7342747	C	T	62	21	69	23	0	0	0
		chr1_S7342755	chr1	7342755	A	G	5	78	43	57	0	0	0
		chr1_S7342800	chr1	7342800	G	C	58	52	87	44	0	0	0
		chr1_S7342866	chr1	7342866	C	G	131	0	111	50	0	0	0
		chr1_S7342885	chr1	7342885	A	G	59	68	116	50	0	0	0
		chr1_S7343086	chr1	7343086	C	T	79	41	62	45	0	0	0
		chr1_S7343097	chr1	7343097	C	G	47	65	47	58	0	0	0
		chr1_S7343106	chr1	7343106	C	T	82	35	58	45	0	0	0
		chr1_S7343112	chr1	7343112	C	A	46	54	46	33	0	0	0
		chr1_S7343217	chr1	7343217	G	A	118	58	130	52	0	0	0
		chr1_S7343244	chr1	7343244	G	T	179	25	221	0	0.979728	1.21262e-28	1.18804e-28
		chr1_S7343274	chr1	7343274	T	C	113	61	140	60	0	0	0
		chr1_S7343316	chr1	7343316	C	A	82	59	118	48	0	0	0
		chr1_S7348034	chr1	7348034	C	T	124	34	45	90	0	0	0
		chr1_S7348078	chr1	7348078	G	T	100	24	52	37	0	0	0
		chr1_S7348090	chr1	7348090	A	T	43	77	43	49	0	0	0
		chr1_S7348100	chr1	7348100	T	C	110	0	48	32	0	0	0
		chr1_S7358504	chr1	7358504	CCA	C	59	13	65	0	0.903522	1.4068e-07	1.27108e-07
		chr1_S7358542	chr1	7358542	A	C	30	48	6	66	0	0	0
		chr1_S7358884	chr1	7358884	C	A	38	9	73	0	0.919523	6.21224e-05	5.7123e-05
		chr1_S7358891	chr1	7358891	G	C	15	34	18	56	0	0	0
		chr1_S7359590	chr1	7359590	T	C	0	110	0	76	0.924412	2.22073e-31	2.05287e-31
		chr1_S7400346	chr1	7400346	T	A	51	26	74	0	0.921211	0.00503517	0.00463845
		chr1_S7400373	chr1	7400373	C	T	76	2	52	23	0	0	0
		chr1_S7400409	chr1	7400409	C	T	59	19	69	6	0	0	0
		chr1_S7400415	chr1	7400415	T	A	51	25	75	0	0.922839	0.00351659	0.00324524
		chr1_S7400706	chr1	7400706	G	A	40	1	33	7	0	0	0
		chr1_S7400764	chr1	7400764	A	G	13	26	32	7	0	0	0
		chr1_S7401142	chr1	7401142	G	A	43	56	131	11	0	0	0
		chr1_S7401205	chr1	7401205	C	T	76	105	33	241	0	0	0
		chr1_S7401235	chr1	7401235	C	T	191	28	317	1	0	0	0
		chr1_S7401265	chr1	7401265	C	G	183	25	303	0	0.983167	1.33143e-29	1.30902e-29
		chr1_S7456817	chr1	7456817	T	C	61	11	3	53	0	0	0
		chr1_S7457117	chr1	7457117	G	T	170	29	5	134	0	0	0
		chr1_S7457125	chr1	7457125	G	A	189	3	29	98	0	0	0
		chr1_S7457771	chr1	7457771	G	A	33	15	123	0	0.962746	0.0116668	0.0112321
		chr1_S7457783	chr1	7457783	G	A	48	0	90	33	0	0	0
		chr1_S7457789	chr1	7457789	G	A	31	8	37	79	0	0	0
		chr1_S7566281	chr1	7566281	T	C	29	87	81	42	0	0	0
		chr1_S7566306	chr1	7566306	G	C	38	107	118	48	0	0	0
		chr1_S7566383	chr1	7566383	A	G	142	10	163	29	0	0	0
		chr1_S7566476	chr1	7566476	G	A	98	14	175	0	0.97529	1.09023e-15	1.06329e-15
		chr1_S7566558	chr1	7566558	G	C	38	63	162	38	0	0	0
		chr1_S7566735	chr1	7566735	G	A	38	239	232	228	0	0	0
		chr1_S7566871	chr1	7566871	C	A	80	11	134	10	0	0	0
		chr1_S7568053	chr1	7568053	G	C	6	51	52	36	0	0	0
		chr1_S7568119	chr1	7568119	T	G	50	7	72	18	0	0	0
		chr1_S7569164	chr1	7569164	C	T	33	0	28	6	0	0	0
		chr1_S7569171	chr1	7569171	C	G	0	36	7	28	0	0	0
		chr1_S7597976	chr1	7597976	A	G	17	16	38	19	0	0	0
		chr1_S7686816	chr1	7686816	T	C	38	7	42	0	0.811079	1.09296e-05	8.8648e-06
		chr1_S7700620	chr1	7700620	A	G	25	28	24	22	0	0	0
		chr1_S7700691	chr1	7700691	C	T	28	7	36	0	0.763186	0.0009798	0.00074777
		chr1_S7700716	chr1	7700716	A	G	21	13	26	11	0	0	0
		chr1_S7714356	chr1	7714356	G	A	32	0	30	22	0	0	0
		chr1_S7714409	chr1	7714409	C	T	19	19	31	33	0	0	0
		chr1_S7714441	chr1	7714441	G	GC	56	3	55	24	0	0	0
		chr1_S7714552	chr1	7714552	G	A	46	55	19	95	0	0	0
		chr1_S7714796	chr1	7714796	G	A	56	19	81	6	0	0	0
		chr1_S7714849	chr1	7714849	C	T	43	18	98	7	0	0	0
		chr1_S7714960	chr1	7714960	T	C	35	17	38	42	0	0	0
		chr1_S7714971	chr1	7714971	G	C	34	11	33	36	0	0	0
		chr1_S7715802	chr1	7715802	C	T	44	3	28	38	0	0	0
		chr1_S7715832	chr1	7715832	C	A	32	6	24	27	0	0	0
		chr1_S7715946	chr1	7715946	G	T	7	23	0	30	0.694517	0.00694986	0.0048268
		chr1_S7716145	chr1	7716145	A	G	52	16	4	46	0	0	0
		chr1_S7716148	chr1	7716148	A	G	54	16	4	46	0	0	0
		chr1_S7716322	chr1	7716322	C	T	82	12	68	20	0	0	0
		chr1_S7716430	chr1	7716430	T	C	7	44	18	29	0	0	0
		chr1_S7716465	chr1	7716465	C	T	57	0	42	20	0	0	0
		chr1_S7716469	chr1	7716469	T	A	34	22	35	25	0	0	0
		chr1_S7716505	chr1	7716505	T	G	0	34	0	37	0.772364	3.46097e-09	2.67313e-09
		chr1_S7824766	chr1	7824766	A	G	148	20	177	2	0	0	0
		chr1_S7824802	chr1	7824802	G	C	182	36	203	12	0	0	0
		chr1_S7825300	chr1	7825300	T	C	132	8	144	13	0	0	0
		chr1_S7825419	chr1	7825419	G	C	134	0	135	17	0	0	0
		chr1_S7860353	chr1	7860353	T	G	177	15	304	33	0	0	0
		chr1_S7860377	chr1	7860377	T	G	20	217	2	440	0	0	0
		chr1_S7860476	chr1	7860476	C	T	415	40	646	109	0	0	0
		chr1_S7861144	chr1	7861144	A	C	50	33	28	43	0	0	0
		chr1_S7861174	chr1	7861174	G	C	96	0	29	42	0	0	0
		chr1_S7863797	chr1	7863797	C	A	259	35	396	14	0	0	0
		chr1_S7863900	chr1	7863900	C	T	250	27	382	4	0	0	0
		chr1_S7864005	chr1	7864005	G	T	535	0	640	68	0	0	0
		chr1_S7864116	chr1	7864116	A	G	420	299	97	892	0	0	0
		chr1_S7864167	chr1	7864167	C	G	566	0	694	77	0	0	0
		chr1_S7864561	chr1	7864561	G	A	47	15	44	7	0	0	0
		chr1_S7864576	chr1	7864576	T	C	54	45	55	24	0	0	0
		chr1_S7864681	chr1	7864681	T	C	31	136	0	145	0.96972	4.5109e-16	4.37431e-16
		chr1_S7864706	chr1	7864706	C	G	55	62	6	92	0	0	0
		chr1_S7868091	chr1	7868091	T	C	16	29	2	46	0	0	0
		chr1_S7968934	chr1	7968934	A	G	34	49	51	1	0	0	0
		chr1_S7996864	chr1	7996864	G	A	16	27	12	55	0	0	0
		chr1_S7996886	chr1	7996886	G	A	16	27	12	55	0	0	0
		chr1_S8030301	chr1	8030301	C	A	66	36	69	0	0.912124	0.00327518	0.00298737
		chr1_S8030451	chr1	8030451	C	A	93	393	35	194	0	0	0
		chr1_S8030505	chr1	8030505	C	G	0	522	0	221	0.979728	5.47588e-155	5.36488e-155
		chr1_S8030520	chr1	8030520	C	A	466	3	167	35	0	0	0
		chr1_S8030583	chr1	8030583	C	G	185	153	48	142	0	0	0
		chr1_S8030613	chr1	8030613	G	C	159	189	222	48	0	0	0
		chr1_S8030682	chr1	8030682	G	C	270	49	216	46	0	0	0
		chr1_S8030727	chr1	8030727	G	C	132	241	256	70	0	0	0
		chr1_S8031024	chr1	8031024	G	A	126	1	78	29	0	0	0
		chr1_S8031047	chr1	8031047	A	G	17	84	1	68	0	0	0
		chr1_S8031076	chr1	8031076	G	A	100	18	79	0	0.928815	4.2319e-14	3.93066e-14
		chr1_S8031081	chr1	8031081	C	G	21	116	23	69	0	0	0
		chr1_S8031136	chr1	8031136	G	T	211	2	109	23	0	0	0
		chr1_S8031145	chr1	8031145	A	G	33	195	1	138	0	0	0
		chr1_S8031319	chr1	8031319	C	T	301	33	250	17	0	0	0
		chr1_S8031392	chr1	8031392	T	C	186	11	120	12	0	0	0
		chr1_S8031423	chr1	8031423	G	C	93	7	35	11	0	0	0
		chr1_S8039851	chr1	8039851	C	T	47	1	5	34	0	0	0
		chr1_S8039867	chr1	8039867	G	A	52	1	10	33	0	0	0
		chr1_S8039958	chr1	8039958	G	T	0	134	0	117	0.96014	1.6654e-38	1.59902e-38
		chr1_S8040182	chr1	8040182	T	C	16	20	0	39	0.789181	0.294539	0.232444
		chr1_S8092429	chr1	8092429	C	G	84	10	55	0	0.874802	1.16785e-14	1.02164e-14
		chr1_S8092494	chr1	8092494	C	T	152	20	15	74	0	0	0
		chr1_S8092520	chr1	8092520	C	T	155	19	87	0	0.938616	1.94325e-26	1.82396e-26
		chr1_S8092543	chr1	8092543	T	C	169	19	13	88	0	0	0
		chr1_S8092549	chr1	8092549	C	T	18	164	83	12	0	0	0
		chr1_S8092697	chr1	8092697	A	G	246	6	32	32	0	0	0
		chr1_S8092707	chr1	8092707	C	T	279	1	51	22	0	0	0
		chr1_S8092733	chr1	8092733	C	A	263	11	50	36	0	0	0
		chr1_S8092764	chr1	8092764	C	T	266	20	45	55	0	0	0
		chr1_S8092783	chr1	8092783	C	T	270	0	72	28	0	0	0
		chr1_S8092784	chr1	8092784	C	G	93	175	83	17	0	0	0
		chr1_S8098533	chr1	8098533	C	G	44	7	50	0	0.854947	5.67586e-07	4.85256e-07
		chr1_S8098815	chr1	8098815	G	A	25	5	20	18	0	0	0
		chr1_S8103911	chr1	8103911	T	G	0	31	3	52	0	0	0
		chr1_S8106069	chr1	8106069	C	T	103	3	73	51	0	0	0
		chr1_S8106081	chr1	8106081	C	T	40	64	58	63	0	0	0
		chr1_S8106164	chr1	8106164	C	T	22	26	45	8	0	0	0
		chr1_S8112867	chr1	8112867	G	GA	32	10	38	0	0.781016	0.0014266	0.0011142
		chr1_S8112868	chr1	8112868	A	G	41	3	33	6	0	0	0
		chr1_S8112899	chr1	8112899	C	T	261	6	154	49	0	0	0
		chr1_S8112918	chr1	8112918	G	C	238	176	239	88	0	0	0
		chr1_S8112921	chr1	8112921	G	A	250	187	258	91	0	0	0
		chr1_S8113015	chr1	8113015	G	A	589	287	552	110	0	0	0
		chr1_S8113179	chr1	8113179	T	G	185	119	175	37	0	0	0
		chr1_S8113222	chr1	8113222	A	T	103	25	53	26	0	0	0
		chr1_S8113406	chr1	8113406	A	G	95	106	123	39	0	0	0
		chr1_S8113461	chr1	8113461	T	C	341	116	226	73	0	0	0
		chr1_S8113465	chr1	8113465	C	T	470	4	141	159	0	0	0
		chr1_S8113651	chr1	8113651	A	G	691	97	257	21	0	0	0
		chr1_S8113670	chr1	8113670	A	AT	162	352	69	93	0	0	0
		chr1_S8113678	chr1	8113678	C	T	453	60	162	0	0.973265	5.01178e-74	4.87779e-74
		chr1_S8113692	chr1	8113692	G	GCT	275	60	59	41	0	0	0
		chr1_S8113694	chr1	8113694	T	C	270	86	107	0	0.954823	2.03932e-22	1.94719e-22
		chr1_S8136219	chr1	8136219	T	A	153	10	33	33	0	0	0
		chr1_S8136283	chr1	8136283	C	A	272	58	187	1	0	0	0
		chr1_S8136413	chr1	8136413	C	T	272	1	69	29	0	0	0
		chr1_S8136428	chr1	8136428	G	A	204	0	51	15	0	0	0
		chr1_S8136700	chr1	8136700	C	T	685	11	294	199	0	0	0
		chr1_S8136746	chr1	8136746	T	A	514	118	121	319	0	0	0
		chr1_S8136748	chr1	8136748	G	A	582	48	438	0	0.985474	1.46949e-115	1.44814e-115
		chr1_S8137124	chr1	8137124	C	A	104	0	76	13	0	0	0
		chr1_S8137140	chr1	8137140	T	C	190	24	191	0	0.977217	6.64628e-32	6.49485e-32
		chr1_S8137533	chr1	8137533	T	C	160	19	144	0	0.96947	1.14548e-27	1.11051e-27
		chr1_S8141839	chr1	8141839	C	A	111	2	54	32	0	0	0
		chr1_S8144611	chr1	8144611	G	A	30	9	31	8	0	0	0
		chr1_S8144623	chr1	8144623	G	A	38	1	30	8	0	0	0
		chr1_S8147367	chr1	8147367	C	T	52	3	29	5	0	0	0
		chr1_S8147413	chr1	8147413	GA	G	1	149	0	85	0.936398	3.60085e-41	3.37183e-41
		chr1_S8147532	chr1	8147532	A	G	325	113	31	232	0	0	0
		chr1_S8147537	chr1	8147537	T	C	333	95	31	223	0	0	0
		chr1_S8147644	chr1	8147644	G	GA	34	6	46	0	0.835251	2.87013e-05	2.39728e-05
		chr1_S8264972	chr1	8264972	AT	A	52	33	43	82	0	0	0
		chr1_S8265115	chr1	8265115	T	G	31	17	38	2	0	0	0
		chr1_S8265583	chr1	8265583	A	G	32	176	15	172	0	0	0
		chr1_S8265637	chr1	8265637	T	C	36	192	15	191	0	0	0
		chr1_S8265772	chr1	8265772	A	T	149	1	100	41	0	0	0
		chr1_S8266562	chr1	8266562	G	T	87	13	88	9	0	0	0
		chr1_S8266615	chr1	8266615	G	A	79	20	110	0	0.956565	6.61678e-09	6.32938e-09
		chr1_S8266645	chr1	8266645	C	T	76	12	102	2	0	0	0
		chr1_S8266672	chr1	8266672	G	A	44	31	11	73	0	0	0
		chr1_S8266732	chr1	8266732	T	C	0	40	0	43	0.817611	6.72605e-11	5.49929e-11
		chr1_S8267933	chr1	8267933	A	G	72	22	54	5	0	0	0
		chr1_S8268715	chr1	8268715	C	T	96	11	90	0	0.941694	5.71939e-17	5.38592e-17
		chr1_S8268753	chr1	8268753	C	T	178	0	153	17	0	0	0
		chr1_S8268840	chr1	8268840	G	A	36	147	0	193	0.977423	2.51939e-16	2.46251e-16
		chr1_S8268958	chr1	8268958	A	G	136	29	152	3	0	0	0
		chr1_S8268959	chr1	8268959	T	C	163	0	88	64	0	0	0
		chr1_S8268960	chr1	8268960	C	T	153	10	97	51	0	0	0
		chr1_S8269104	chr1	8269104	A	T	97	11	96	6	0	0	0
		chr1_S8269112	chr1	8269112	T	C	22	80	10	87	0	0	0
		chr1_S8271356	chr1	8271356	G	T	35	35	0	33	0.732071	0.52049	0.381035
		chr1_S8271379	chr1	8271379	C	T	75	6	27	14	0	0	0
		chr1_S8271428	chr1	8271428	T	A	118	17	43	50	0	0	0
		chr1_S8271524	chr1	8271524	A	G	46	108	1	104	0	0	0
		chr1_S8271620	chr1	8271620	C	T	90	13	13	25	0	0	0
		chr1_S8271700	chr1	8271700	T	C	65	8	9	21	0	0	0
		chr1_S8271747	chr1	8271747	G	A	86	11	114	0	0.958685	1.51049e-14	1.44808e-14
		chr1_S8271807	chr1	8271807	C	G	171	29	168	87	0	0	0
		chr1_S8271847	chr1	8271847	G	A	242	10	136	174	0	0	0
		chr1_S8272582	chr1	8272582	C	G	33	39	6	55	0	0	0
		chr1_S8272650	chr1	8272650	A	G	100	12	119	0	0.961051	2.50613e-17	2.40852e-17
		chr1_S8272731	chr1	8272731	G	A	0	43	7	55	0	0	0
		chr1_S8273464	chr1	8273464	C	T	278	48	196	71	0	0	0
		chr1_S8273545	chr1	8273545	A	C	140	120	258	9	0	0	0
		chr1_S8274186	chr1	8274186	C	G	87	17	121	0	0.961919	9.799e-12	9.42584e-12
		chr1_S8274398	chr1	8274398	G	A	6	277	213	38	0	0	0
		chr1_S8275064	chr1	8275064	TA	T	53	4	39	21	0	0	0
		chr1_S8275071	chr1	8275071	A	T	11	46	53	10	0	0	0
		chr1_S8275073	chr1	8275073	A	T	7	40	31	27	0	0	0
		chr1_S8283470	chr1	8283470	A	G	56	7	74	10	0	0	0
		chr1_S8283495	chr1	8283495	C	T	87	12	99	0	0.949428	3.2438e-14	3.07975e-14
		chr1_S8283512	chr1	8283512	A	G	107	12	111	0	0.957116	4.8144e-19	4.60794e-19
		chr1_S8283586	chr1	8283586	G	A	86	53	86	14	0	0	0
		chr1_S8284042	chr1	8284042	GAA	G	95	12	122	0	0.962337	4.05929e-16	3.90641e-16
		chr1_S8284060	chr1	8284060	G	C	120	23	163	0	0.973438	3.8352e-16	3.73333e-16
		chr1_S8284337	chr1	8284337	C	T	117	88	162	0	0.973265	0.0303617	0.02955
		chr1_S8286929	chr1	8286929	A	G	27	12	55	1	0	0	0
		chr1_S8286935	chr1	8286935	T	C	35	10	65	1	0	0	0
		chr1_S8287184	chr1	8287184	C	T	145	22	157	0	0.972343	2.71186e-22	2.63686e-22
		chr1_S8287205	chr1	8287205	C	G	79	40	109	0	0.956	0.000474581	0.000453699
		chr1_S8288770	chr1	8288770	G	A	204	82	248	0	0.981235	1.22753e-12	1.2045e-12
		chr1_S8288780	chr1	8288780	T	C	317	5	167	112	0	0	0
		chr1_S8288874	chr1	8288874	C	G	168	85	249	0	0.981281	3.43996e-07	3.37557e-07
		chr1_S8288976	chr1	8288976	G	A	17	79	78	62	0	0	0
		chr1_S8288987	chr1	8288987	C	T	77	17	135	0	0.966969	1.20489e-09	1.16509e-09
		chr1_S8289082	chr1	8289082	T	TA	96	11	17	124	0	0	0
		chr1_S8289183	chr1	8289183	T	A	24	22	12	51	0	0	0
		chr1_S8290189	chr1	8290189	A	G	38	0	19	11	0	0	0
		chr1_S8290430	chr1	8290430	T	C	37	46	60	7	0	0	0
		chr1_S8293272	chr1	8293272	G	A	56	10	58	0	0.884728	3.30515e-08	2.92416e-08
		chr1_S8293340	chr1	8293340	C	G	75	4	37	33	0	0	0
		chr1_S8351160	chr1	8351160	A	G	39	5	34	0	0.743086	7.81613e-07	5.80806e-07
		chr1_S8351218	chr1	8351218	A	T	135	17	117	0	0.96014	8.67777e-23	8.33188e-23
		chr1_S8351243	chr1	8351243	A	C	36	137	0	141	0.96869	2.35101e-14	2.2774e-14
		chr1_S8351300	chr1	8351300	G	T	16	228	0	210	0.978936	1.63888e-47	1.60436e-47
		chr1_S8351500	chr1	8351500	A	G	12	137	0	100	0.950169	1.20109e-26	1.14124e-26
		chr1_S8448459	chr1	8448459	A	T	22	8	44	3	0	0	0
		chr1_S8450406	chr1	8450406	C	G	27	6	134	0	0.96666	0.000714006	0.0006902
		chr1_S8450409	chr1	8450409	G	A	27	6	134	0	0.96666	0.000714006	0.0006902
		chr1_S8450784	chr1	8450784	G	C	28	5	59	0	0.88776	0.000196376	0.000174335
		chr1_S8515274	chr1	8515274	A	G	36	16	45	1	0	0	0
		chr1_S8515278	chr1	8515278	A	AG	52	7	55	0	0.874802	8.90407e-09	7.7893e-09
		chr1_S8515279	chr1	8515279	G	T	59	1	45	10	0	0	0
		chr1_S8515338	chr1	8515338	C	T	72	0	68	16	0	0	0
		chr1_S8558063	chr1	8558063	C	G	14	28	6	26	0	0	0
		chr1_S8558129	chr1	8558129	G	A	88	7	41	32	0	0	0
		chr1_S8558256	chr1	8558256	A	T	74	176	98	96	0	0	0
		chr1_S8558371	chr1	8558371	G	T	1	149	8	134	0	0	0
		chr1_S8559087	chr1	8559087	C	T	17	35	25	20	0	0	0
		chr1_S8559160	chr1	8559160	C	G	8	68	28	34	0	0	0
		chr1_S8559237	chr1	8559237	T	C	54	27	79	0	0.928815	0.00326334	0.00303104
		chr1_S8559310	chr1	8559310	G	T	49	0	40	25	0	0	0
		chr1_S8559322	chr1	8559322	G	C	30	11	26	29	0	0	0
		chr1_S8559324	chr1	8559324	T	C	28	12	25	24	0	0	0
		chr1_S8560668	chr1	8560668	C	T	34	12	31	0	0.707846	0.00213996	0.00151476
		chr1_S8560681	chr1	8560681	C	T	45	1	26	5	0	0	0
		chr1_S8617294	chr1	8617294	G	C	4	72	571	40	0	0	0
		chr1_S8617324	chr1	8617324	A	C	5	68	692	36	0	0	0
		chr1_S8618094	chr1	8618094	T	G	32	10	25	6	0	0	0
		chr1_S8618132	chr1	8618132	C	T	20	19	6	25	0	0	0
		chr1_S8619775	chr1	8619775	T	C	10	68	89	0	0.9407	0.974937	0.917123
		chr1_S8619802	chr1	8619802	G	C	71	39	155	0	0.971949	0.00254327	0.00247193
		chr1_S8619821	chr1	8619821	G	A	71	69	172	4	0	0	0
		chr1_S8619856	chr1	8619856	C	G	85	70	184	0	0.976438	0.136157	0.132949
		chr1_S8619876	chr1	8619876	G	A	100	22	137	10	0	0	0
		chr1_S8622091	chr1	8622091	GT	G	14	54	17	98	0	0	0
		chr1_S8622094	chr1	8622094	TG	T	56	14	120	1	0	0	0
		chr1_S8622131	chr1	8622131	A	G	25	70	16	113	0	0	0
		chr1_S8622238	chr1	8622238	A	G	40	15	73	0	0.919523	0.00130426	0.0011993
		chr1_S8622269	chr1	8622269	T	C	2	29	0	38	0.781016	3.65656e-06	2.85584e-06
		chr1_S8622581	chr1	8622581	A	G	50	51	161	25	0	0	0
		chr1_S8622584	chr1	8622584	A	G	51	52	163	27	0	0	0
		chr1_S8622690	chr1	8622690	C	T	97	57	205	27	0	0	0
		chr1_S8622788	chr1	8622788	T	C	124	20	180	2	0	0	0
		chr1_S8622790	chr1	8622790	A	G	122	20	172	5	0	0	0
		chr1_S8622812	chr1	8622812	G	A	112	49	200	1	0	0	0
		chr1_S8622840	chr1	8622840	C	T	104	77	212	1	0	0	0
		chr1_S8622938	chr1	8622938	G	C	48	117	0	178	0.975693	1.64141e-07	1.60151e-07
		chr1_S8622943	chr1	8622943	C	G	111	55	154	22	0	0	0
		chr1_S8622983	chr1	8622983	G	A	121	26	139	0	0.968141	4.92726e-15	4.77029e-15
		chr1_S8623017	chr1	8623017	A	G	198	6	131	29	0	0	0
		chr1_S8623049	chr1	8623049	C	G	16	191	76	94	0	0	0
		chr1_S8623061	chr1	8623061	G	A	200	9	149	24	0	0	0
		chr1_S8623080	chr1	8623080	T	C	186	46	111	83	0	0	0
		chr1_S8623212	chr1	8623212	C	A	40	46	34	49	0	0	0
		chr1_S8623233	chr1	8623233	A	G	55	0	50	9	0	0	0
		chr1_S8623234	chr1	8623234	C	A	54	0	51	8	0	0	0
		chr1_S8623262	chr1	8623262	A	G	2	33	51	0	0.859298	0.974937	0.837761
		chr1_S8623490	chr1	8623490	G	T	28	27	58	23	0	0	0
		chr1_S8623646	chr1	8623646	G	A	30	67	60	64	0	0	0
		chr1_S8623649	chr1	8623649	G	T	75	20	126	0	0.963914	3.822e-08	3.68408e-08
		chr1_S8623650	chr1	8623650	T	C	74	20	126	0	0.963914	5.88069e-08	5.66848e-08
		chr1_S8623651	chr1	8623651	T	C	85	9	126	0	0.963914	1.5749e-15	1.51807e-15
		chr1_S8623730	chr1	8623730	G	C	74	22	100	0	0.950169	2.58444e-07	2.45566e-07
		chr1_S8623741	chr1	8623741	T	C	87	4	81	15	0	0	0
		chr1_S8623799	chr1	8623799	C	T	174	31	90	53	0	0	0
		chr1_S8623822	chr1	8623822	A	G	217	2	121	43	0	0	0
		chr1_S8623909	chr1	8623909	G	A	150	79	41	144	0	0	0
		chr1_S8625751	chr1	8625751	G	C	41	3	44	25	0	0	0
		chr1_S8625793	chr1	8625793	C	G	55	9	83	0	0.934034	1.88433e-08	1.76003e-08
		chr1_S8625981	chr1	8625981	G	T	107	3	85	23	0	0	0
		chr1_S8625982	chr1	8625982	A	C	108	3	85	23	0	0	0
		chr1_S8626069	chr1	8626069	G	C	54	16	1	34	0	0	0
		chr1_S8885156	chr1	8885156	A	G	99	4	36	22	0	0	0
		chr1_S8885232	chr1	8885232	CG	C	77	7	34	7	0	0	0
		chr1_S8885356	chr1	8885356	G	C	45	10	25	21	0	0	0
		chr1_S8885426	chr1	8885426	T	TC	14	35	43	2	0	0	0
		chr1_S8972623	chr1	8972623	C	T	228	0	110	48	0	0	0
		chr1_S8972625	chr1	8972625	C	T	242	0	119	49	0	0	0
		chr1_S8972783	chr1	8972783	C	T	175	0	86	58	0	0	0
		chr1_S8973571	chr1	8973571	C	T	436	21	195	135	0	0	0
		chr1_S8973705	chr1	8973705	A	G	353	0	144	106	0	0	0
		chr1_S8973795	chr1	8973795	T	C	63	8	30	25	0	0	0
		chr1_S8973979	chr1	8973979	A	C	71	5	27	29	0	0	0
		chr1_S8974120	chr1	8974120	T	C	387	14	185	58	0	0	0
		chr1_S8974132	chr1	8974132	C	T	392	0	186	42	0	0	0
		chr1_S8974213	chr1	8974213	G	T	318	9	139	44	0	0	0
		chr1_S8974234	chr1	8974234	G	A	321	13	151	63	0	0	0
		chr1_S8976758	chr1	8976758	A	G	51	27	29	14	0	0	0
		chr1_S8976777	chr1	8976777	G	A	52	28	29	14	0	0	0
		chr1_S8979121	chr1	8979121	G	C	196	11	84	201	0	0	0
		chr1_S8979572	chr1	8979572	C	T	118	0	22	9	0	0	0
		chr1_S8979693	chr1	8979693	C	T	54	10	75	0	0.922839	8.85905e-08	8.17548e-08
		chr1_S8979758	chr1	8979758	T	G	9	23	36	19	0	0	0
		chr1_S8979799	chr1	8979799	G	T	24	6	53	3	0	0	0
		chr1_S8979854	chr1	8979854	C	A	29	6	82	0	0.932793	0.000295133	0.000275298
		chr1_S8979858	chr1	8979858	G	C	17	17	52	29	0	0	0
		chr1_S8979964	chr1	8979964	C	G	36	11	66	41	0	0	0
		chr1_S8979986	chr1	8979986	G	C	54	14	118	0	0.960601	3.03772e-06	2.91804e-06
		chr1_S8980011	chr1	8980011	C	A	56	36	106	17	0	0	0
		chr1_S9052677	chr1	9052677	C	A	324	11	131	34	0	0	0
		chr1_S9052735	chr1	9052735	C	T	263	10	122	22	0	0	0
		chr1_S9057179	chr1	9057179	A	G	46	4	33	4	0	0	0
		chr1_S9058572	chr1	9058572	C	A	10	28	49	4	0	0	0
		chr1_S9059096	chr1	9059096	T	G	3	38	20	33	0	0	0
		chr1_S9123306	chr1	9123306	T	C	36	6	53	14	0	0	0
		chr1_S9123909	chr1	9123909	G	T	28	4	57	15	0	0	0
		chr1_S9123916	chr1	9123916	C	A	33	1	26	43	0	0	0
		chr1_S9299051	chr1	9299051	C	T	50	9	62	0	0.896124	2.29866e-07	2.05988e-07
		chr1_S9299137	chr1	9299137	G	A	105	30	144	0	0.96947	2.25034e-10	2.18164e-10
		chr1_S9299290	chr1	9299290	C	T	78	8	69	0	0.912124	1.92858e-14	1.7591e-14
		chr1_S9300342	chr1	9300342	A	G	170	0	111	61	0	0	0
		chr1_S9300343	chr1	9300343	C	T	173	0	114	61	0	0	0
		chr1_S9300477	chr1	9300477	C	T	285	70	406	0	0.985079	7.15542e-31	7.04865e-31
		chr1_S9300626	chr1	9300626	C	G	57	86	94	65	0	0	0
		chr1_S9300630	chr1	9300630	G	C	96	43	99	62	0	0	0
		chr1_S9300677	chr1	9300677	C	A	61	43	111	4	0	0	0
		chr1_S9300821	chr1	9300821	T	C	53	21	106	0	0.954211	0.000347455	0.000331546
		chr1_S9300857	chr1	9300857	T	C	51	8	118	0	0.960601	4.81308e-08	4.62345e-08
		chr1_S9300896	chr1	9300896	G	A	60	8	133	0	0.966343	4.26799e-10	4.12434e-10
		chr1_S9300959	chr1	9300959	C	T	53	28	127	5	0	0	0
		chr1_S9301058	chr1	9301058	T	C	43	37	92	0	0.943595	0.280172	0.264369
		chr1_S9301136	chr1	9301136	T	C	112	82	106	83	0	0	0
		chr1_S9301166	chr1	9301166	T	C	117	96	105	99	0	0	0
		chr1_S9301301	chr1	9301301	G	A	105	48	191	0	0.977217	7.30528e-06	7.13884e-06
		chr1_S9301346	chr1	9301346	A	C	37	58	78	64	0	0	0
		chr1_S9301365	chr1	9301365	C	G	30	41	75	41	0	0	0
		chr1_S9301472	chr1	9301472	C	T	9	32	182	17	0	0	0
		chr1_S9301553	chr1	9301553	G	C	0	225	176	175	0	0	0
		chr1_S9301883	chr1	9301883	C	A	33	4	71	0	0.91596	5.65148e-06	5.17653e-06
		chr1_S9303243	chr1	9303243	G	A	117	137	71	193	0	0	0
		chr1_S9303420	chr1	9303420	A	G	260	225	194	378	0	0	0
		chr1_S9303499	chr1	9303499	G	C	110	65	80	111	0	0	0
		chr1_S9303578	chr1	9303578	T	C	138	16	92	10	0	0	0
		chr1_S9303582	chr1	9303582	A	G	142	20	94	11	0	0	0
		chr1_S9303617	chr1	9303617	T	C	243	0	147	42	0	0	0
		chr1_S9303678	chr1	9303678	G	T	168	62	91	99	0	0	0
		chr1_S9304303	chr1	9304303	A	G	46	41	40	39	0	0	0
		chr1_S9304353	chr1	9304353	C	T	147	17	96	39	0	0	0
		chr1_S9304393	chr1	9304393	A	C	131	60	118	33	0	0	0
		chr1_S9304416	chr1	9304416	T	G	155	23	108	33	0	0	0
		chr1_S9304721	chr1	9304721	T	C	126	55	99	86	0	0	0
		chr1_S9304741	chr1	9304741	A	G	151	85	120	138	0	0	0
		chr1_S9305019	chr1	9305019	T	G	180	189	115	352	0	0	0
		chr1_S9305170	chr1	9305170	T	C	104	73	67	137	0	0	0
		chr1_S9305256	chr1	9305256	A	G	126	184	126	245	0	0	0
		chr1_S9305295	chr1	9305295	T	C	203	171	137	291	0	0	0
		chr1_S9305316	chr1	9305316	G	A	352	49	444	0	0.985542	3.99676e-56	3.93897e-56
		chr1_S9306144	chr1	9306144	C	T	15	125	54	147	0	0	0
		chr1_S9306165	chr1	9306165	G	C	0	112	50	109	0	0	0
		chr1_S9307013	chr1	9307013	A	T	92	26	153	10	0	0	0
		chr1_S9358819	chr1	9358819	T	C	63	2	15	22	0	0	0
		chr1_S9358866	chr1	9358866	G	A	71	5	12	34	0	0	0
		chr1_S9358985	chr1	9358985	T	A	47	12	59	5	0	0	0
		chr1_S9359056	chr1	9359056	T	G	25	16	21	31	0	0	0
		chr1_S9359065	chr1	9359065	C	A	43	2	43	13	0	0	0
		chr1_S9359125	chr1	9359125	A	G	33	19	32	20	0	0	0
		chr1_S9359168	chr1	9359168	A	G	35	38	31	59	0	0	0
		chr1_S9359311	chr1	9359311	C	T	114	32	158	0	0.972535	2.23864e-11	2.17715e-11
		chr1_S9359332	chr1	9359332	G	C	43	106	33	125	0	0	0
		chr1_S9434247	chr1	9434247	C	T	30	14	7	59	0	0	0
		chr1_S9434277	chr1	9434277	G	A	37	12	91	0	0.942659	0.000727689	0.000685962
		chr1_S9434286	chr1	9434286	C	G	33	16	85	12	0	0	0
		chr1_S9434379	chr1	9434379	C	T	23	97	20	131	0	0	0
		chr1_S9434422	chr1	9434422	C	A	105	15	132	13	0	0	0
		chr1_S9434430	chr1	9434430	A	G	83	35	138	0	0.967858	1.8304e-05	1.77157e-05
		chr1_S9434433	chr1	9434433	A	G	75	43	74	62	0	0	0
		chr1_S9434461	chr1	9434461	A	G	51	15	42	42	0	0	0
		chr1_S9434924	chr1	9434924	A	G	159	41	19	120	0	0	0
		chr1_S9434940	chr1	9434940	C	G	180	15	105	40	0	0	0
		chr1_S9435054	chr1	9435054	T	C	70	18	70	0	0.914077	6.874e-08	6.28337e-08
		chr1_S9435057	chr1	9435057	T	G	70	16	71	0	0.91596	1.2661e-08	1.15969e-08
		chr1_S9435060	chr1	9435060	G	C	76	6	62	11	0	0	0
		chr1_S9435075	chr1	9435075	A	G	36	34	48	19	0	0	0
		chr1_S9435106	chr1	9435106	T	C	66	4	35	38	0	0	0
		chr1_S9435120	chr1	9435120	A	G	0	67	0	72	0.917774	1.01321e-18	9.29902e-19
		chr1_S9435174	chr1	9435174	G	A	79	15	100	0	0.950169	6.5302e-11	6.2048e-11
		chr1_S9435276	chr1	9435276	T	C	41	80	128	0	0.964648	0.974688	0.940231
		chr1_S9435344	chr1	9435344	C	T	0	90	7	79	0	0	0
		chr1_S9435372	chr1	9435372	C	A	72	11	53	21	0	0	0
		chr1_S9435489	chr1	9435489	G	A	44	13	63	0	0.89869	9.29102e-05	8.34974e-05
		chr1_S9435513	chr1	9435513	T	C	16	50	7	67	0	0	0
		chr1_S9435531	chr1	9435531	T	C	56	13	76	0	0.924412	5.56146e-07	5.14108e-07
		chr1_S9435543	chr1	9435543	C	T	18	57	59	21	0	0	0
		chr1_S9435555	chr1	9435555	A	G	59	19	88	0	0.939674	1.32218e-05	1.24242e-05
		chr1_S9435666	chr1	9435666	C	G	77	13	62	13	0	0	0
		chr1_S9435701	chr1	9435701	A	G	0	66	0	52	0.863447	1.98503e-18	1.71397e-18
		chr1_S9435738	chr1	9435738	A	G	1	42	0	37	0.772364	2.14751e-10	1.65866e-10
		chr1_S9435805	chr1	9435805	G	A	21	20	37	0	0.772364	0.459535	0.354928
		chr1_S9435822	chr1	9435822	T	C	23	13	0	32	0.720343	0.911597	0.656663
		chr1_S9435824	chr1	9435824	C	T	0	36	0	32	0.720343	9.34107e-10	6.72877e-10
		chr1_S9436792	chr1	9436792	G	A	0	81	51	95	0	0	0
		chr1_S9436798	chr1	9436798	T	C	73	4	84	53	0	0	0
		chr1_S9436804	chr1	9436804	T	C	11	60	117	15	0	0	0
		chr1_S9436943	chr1	9436943	G	C	10	84	72	54	0	0	0
		chr1_S9436947	chr1	9436947	A	C	34	58	90	33	0	0	0
		chr1_S9437011	chr1	9437011	G	A	30	12	55	0	0.874802	0.00809677	0.00708307
		chr1_S9523397	chr1	9523397	A	G	1	53	0	37	0.772364	1.85186e-13	1.43031e-13
		chr1_S9562078	chr1	9562078	C	A	40	9	34	0	0.743086	2.56364e-05	1.90501e-05
		chr1_S9562191	chr1	9562191	C	T	4	50	0	40	0.796892	4.23383e-10	3.37391e-10
		chr1_S9564341	chr1	9564341	C	T	28	4	7	35	0	0	0
		chr1_S9572554	chr1	9572554	T	C	9	116	0	122	0.962337	1.85799e-23	1.78801e-23
		chr1_S9572696	chr1	9572696	A	T	51	23	48	0	0.845587	0.00160542	0.00135752
		chr1_S9572891	chr1	9572891	G	C	41	16	37	0	0.772364	0.0015395	0.00118905
		chr1_S9572905	chr1	9572905	A	T	16	41	0	37	0.772364	0.0015395	0.00118905
		chr1_S9580160	chr1	9580160	T	A	0	69	0	38	0.781016	2.63731e-19	2.05979e-19
		chr1_S9580231	chr1	9580231	T	C	74	61	75	0	0.922839	0.154625	0.142694
		chr1_S9580855	chr1	9580855	G	A	26	39	46	0	0.835251	0.920189	0.768589
		chr1_S9580864	chr1	9580864	C	T	63	8	41	8	0	0	0
		chr1_S9580990	chr1	9580990	C	T	107	21	44	10	0	0	0
		chr1_S9581006	chr1	9581006	C	T	51	66	49	0	0.850381	0.906181	0.770599
		chr1_S9806517	chr1	9806517	C	G	39	5	30	0	0.694517	7.81613e-07	5.42844e-07
		chr1_S9806522	chr1	9806522	T	C	39	6	32	0	0.720343	2.42647e-06	1.74789e-06
		chr1_S9806676	chr1	9806676	T	C	114	23	30	49	0	0	0
		chr1_S9806826	chr1	9806826	T	C	63	8	10	21	0	0	0
		chr1_S9807202	chr1	9807202	C	T	101	1	27	6	0	0	0
		chr1_S9807235	chr1	9807235	A	G	79	12	20	10	0	0	0
		chr1_S9807505	chr1	9807505	G	A	53	0	27	15	0	0	0
		chr1_S9807508	chr1	9807508	A	G	21	32	14	28	0	0	0
		chr1_S9807565	chr1	9807565	C	T	45	15	49	0	0.850381	0.000222379	0.000189107
		chr1_S9807601	chr1	9807601	G	A	39	11	39	0	0.789181	0.000177715	0.000140249
		chr1_S9807652	chr1	9807652	G	A	23	24	18	18	0	0	0
		chr1_S9807653	chr1	9807653	C	G	46	0	29	7	0	0	0
		chr1_S9807704	chr1	9807704	C	A	30	1	30	4	0	0	0
		chr1_S9808366	chr1	9808366	G	A	36	0	21	12	0	0	0
		chr1_S9808419	chr1	9808419	G	A	30	0	26	5	0	0	0
		chr1_S9809077	chr1	9809077	C	T	89	0	34	7	0	0	0
		chr1_S9809116	chr1	9809116	G	T	72	4	34	5	0	0	0
		chr1_S9809152	chr1	9809152	C	G	15	52	33	0	0.732071	0.97493	0.713718
		chr1_S9809439	chr1	9809439	C	T	96	0	47	7	0	0	0
		chr1_S9809458	chr1	9809458	G	T	84	0	27	21	0	0	0
		chr1_S9809491	chr1	9809491	G	A	52	22	44	0	0.823802	0.000768396	0.000633006
		chr1_S9809518	chr1	9809518	G	A	27	22	35	0	0.753442	0.273636	0.206169
		chr1_S9912353	chr1	9912353	T	C	33	18	21	22	0	0	0
		chr1_S9912394	chr1	9912394	A	G	29	18	20	21	0	0	0
		chr1_S9922125	chr1	9922125	A	T	61	7	69	0	0.912124	6.67228e-11	6.08595e-11
		chr1_S9922177	chr1	9922177	C	G	57	9	61	0	0.893451	6.77843e-09	6.05619e-09
		chr1_S9922229	chr1	9922229	T	C	49	7	62	0	0.896124	4.33382e-08	3.88363e-08
		chr1_S9989695	chr1	9989695	C	A	25	6	30	0	0.694517	0.00167141	0.00116083
		chr1_S9989773	chr1	9989773	A	G	45	18	81	0	0.931511	0.00109932	0.00102403
		chr1_S9989779	chr1	9989779	A	G	58	4	20	62	0	0	0
		chr1_S9989788	chr1	9989788	C	T	55	7	81	3	0	0	0
		chr1_S9989806	chr1	9989806	G	T	49	18	89	0	0.9407	0.000287122	0.000270096
		chr1_S9989853	chr1	9989853	A	G	73	33	115	0	0.959182	0.000162985	0.000156332
		chr1_S9989878	chr1	9989878	C	T	110	11	33	86	0	0	0
		chr1_S9989900	chr1	9989900	C	T	86	66	131	0	0.965688	0.0673979	0.0650854
		chr1_S9989908	chr1	9989908	G	T	82	60	130	0	0.965349	0.044216	0.0426839
		chr1_S9992370	chr1	9992370	T	G	12	32	16	25	0	0	0
		chr1_S9992395	chr1	9992395	G	C	69	30	82	0	0.932793	0.000147072	0.000137187
		chr1_S9992416	chr1	9992416	G	A	0	136	0	135	0.966969	4.23075e-39	4.091e-39
		chr1_S9992562	chr1	9992562	T	C	65	38	129	0	0.965003	0.00749752	0.00723513
		chr1_S9992599	chr1	9992599	G	A	33	0	23	15	0	0	0
		chr1_S10037095	chr1	10037095	G	C	42	8	44	0	0.823802	4.17165e-06	3.43661e-06
		chr1_S10037131	chr1	10037131	T	C	71	0	40	7	0	0	0
		chr1_S10037151	chr1	10037151	A	T	63	7	47	0	0.840549	2.19153e-11	1.84209e-11
		chr1_S10088810	chr1	10088810	A	G	41	11	0	30	0.694517	0.974894	0.677081
		chr1_S10089242	chr1	10089242	G	A	87	16	75	0	0.922839	3.45726e-12	3.1905e-12
		chr1_S10089288	chr1	10089288	C	G	76	63	74	32	0	0	0
		chr1_S10089335	chr1	10089335	C	T	133	2	87	15	0	0	0
		chr1_S10089353	chr1	10089353	A	T	77	29	86	1	0	0	0
		chr1_S10089392	chr1	10089392	A	C	8	38	2	41	0	0	0
		chr1_S10231098	chr1	10231098	C	G	15	18	21	9	0	0	0
		chr1_S10436145	chr1	10436145	C	A	120	61	6	63	0	0	0
		chr1_S10436152	chr1	10436152	A	C	129	63	7	67	0	0	0
		chr1_S10543167	chr1	10543167	C	T	133	12	2	40	0	0	0
		chr1_S10543178	chr1	10543178	A	G	141	7	2	57	0	0	0
		chr1_S10543339	chr1	10543339	TG	T	233	93	381	70	0	0	0
		chr1_S10543436	chr1	10543436	G	A	611	325	902	370	0	0	0
		chr1_S10544153	chr1	10544153	G	A	402	401	1087	1	0	0	0
		chr1_S10544610	chr1	10544610	G	A	530	1	237	331	0	0	0
		chr1_S10544651	chr1	10544651	T	C	121	0	51	55	0	0	0
		chr1_S10544878	chr1	10544878	G	T	311	258	266	0	0.981994	0.02353	0.0231063
		chr1_S10545723	chr1	10545723	C	T	996	5	485	400	0	0	0
		chr1_S10545756	chr1	10545756	A	G	634	257	471	364	0	0	0
		chr1_S10545827	chr1	10545827	G	C	506	63	749	0	0.987708	3.35834e-85	3.31706e-85
		chr1_S10545849	chr1	10545849	A	C	502	4	336	376	0	0	0
		chr1_S10545949	chr1	10545949	T	A	265	1	186	268	0	0	0
		chr1_S10545978	chr1	10545978	G	A	242	28	449	0	0.985597	3.29384e-42	3.2464e-42
		chr1_S10546097	chr1	10546097	T	C	34	0	19	29	0	0	0
		chr1_S10590754	chr1	10590754	T	G	91	11	105	2	0	0	0
		chr1_S10590760	chr1	10590760	A	G	92	11	107	2	0	0	0
		chr1_S10593142	chr1	10593142	C	CT	40	11	38	0	0.781016	0.000118414	9.24836e-05
		chr1_S10593172	chr1	10593172	G	C	18	33	24	14	0	0	0
		chr1_S10593191	chr1	10593191	G	A	40	11	38	0	0.781016	0.000118414	9.24836e-05
		chr1_S10675455	chr1	10675455	G	A	26	25	53	11	0	0	0
		chr1_S10675488	chr1	10675488	G	A	23	15	47	6	0	0	0
		chr1_S10675744	chr1	10675744	T	C	28	4	33	0	0.732071	7.42824e-05	5.438e-05
		chr1_S10678514	chr1	10678514	C	T	165	0	138	65	0	0	0
		chr1_S10678535	chr1	10678535	G	A	135	70	100	155	0	0	0
		chr1_S10694058	chr1	10694058	A	G	51	15	48	0	0.845587	2.19538e-05	1.85639e-05
		chr1_S10694197	chr1	10694197	A	T	28	19	32	0	0.720343	0.129563	0.0933296
		chr1_S10694217	chr1	10694217	A	G	27	16	31	0	0.707846	0.0757025	0.0535857
		chr1_S10844830	chr1	10844830	T	C	32	13	218	20	0	0	0
		chr1_S10844833	chr1	10844833	C	T	46	0	221	18	0	0	0
		chr1_S10844935	chr1	10844935	G	C	67	194	401	35	0	0	0
		chr1_S10844936	chr1	10844936	G	T	46	214	400	34	0	0	0
		chr1_S10849143	chr1	10849143	C	T	569	170	626	15	0	0	0
		chr1_S10899710	chr1	10899710	C	CCG	65	10	43	9	0	0	0
		chr1_S10899829	chr1	10899829	C	G	75	19	38	11	0	0	0
		chr1_S10900176	chr1	10900176	A	C	0	397	73	32	0	0	0
		chr1_S10900221	chr1	10900221	T	G	0	319	61	22	0	0	0
		chr1_S10901616	chr1	10901616	A	C	60	87	63	15	0	0	0
		chr1_S10901737	chr1	10901737	T	G	57	31	88	5	0	0	0
		chr1_S10961189	chr1	10961189	G	A	41	7	31	4	0	0	0
		chr1_S10961207	chr1	10961207	G	A	47	8	39	0	0.789181	3.63118e-07	2.86565e-07
		chr1_S10961246	chr1	10961246	A	C	37	25	21	18	0	0	0
		chr1_S10961288	chr1	10961288	G	C	62	6	41	6	0	0	0
		chr1_S10961358	chr1	10961358	G	A	63	3	29	9	0	0	0
		chr1_S10961396	chr1	10961396	T	C	14	51	20	19	0	0	0
		chr1_S10961450	chr1	10961450	G	T	66	12	41	0	0.804182	1.83806e-09	1.47813e-09
		chr1_S10961600	chr1	10961600	A	C	18	39	19	18	0	0	0
		chr1_S10961627	chr1	10961627	T	C	18	36	20	18	0	0	0
		chr1_S10961874	chr1	10961874	A	C	31	13	31	9	0	0	0
		chr1_S10961918	chr1	10961918	G	A	25	9	36	4	0	0	0
		chr1_S10978568	chr1	10978568	T	C	0	49	32	38	0	0	0
		chr1_S10978598	chr1	10978598	A	G	8	25	34	21	0	0	0
		chr1_S10978690	chr1	10978690	C	T	22	10	36	15	0	0	0
		chr1_S10978693	chr1	10978693	G	C	21	10	36	15	0	0	0
		chr1_S10978828	chr1	10978828	G	C	20	16	69	2	0	0	0
		chr1_S10978874	chr1	10978874	G	A	23	10	62	0	0.896124	0.0291823	0.0261509
		chr1_S10992277	chr1	10992277	G	A	76	0	65	9	0	0	0
		chr1_S10992298	chr1	10992298	G	A	25	24	46	2	0	0	0
		chr1_S11169121	chr1	11169121	T	C	19	74	65	38	0	0	0
		chr1_S11175235	chr1	11175235	C	A	15	27	28	37	0	0	0
		chr1_S11175238	chr1	11175238	A	G	15	27	29	39	0	0	0
		chr1_S11175402	chr1	11175402	C	G	10	36	27	37	0	0	0
		chr1_S11211327	chr1	11211327	C	G	78	55	120	0	0.96149	0.0329926	0.0317221
		chr1_S11211374	chr1	11211374	T	A	84	70	51	96	0	0	0
		chr1_S11211591	chr1	11211591	C	A	183	31	191	0	0.977217	2.66999e-26	2.60916e-26
		chr1_S11211696	chr1	11211696	C	A	183	87	211	59	0	0	0
		chr1_S11212140	chr1	11212140	C	T	28	10	56	0	0.878258	0.0059674	0.00524092
		chr1_S11212206	chr1	11212206	G	C	69	0	53	18	0	0	0
		chr1_S11212287	chr1	11212287	C	G	13	45	44	25	0	0	0
		chr1_S11212334	chr1	11212334	C	T	14	23	52	0	0.863447	0.889979	0.76845
		chr1_S11212350	chr1	11212350	G	A	35	5	49	1	0	0	0
		chr1_S11212473	chr1	11212473	G	A	31	38	30	38	0	0	0
		chr1_S11212641	chr1	11212641	C	G	15	112	52	86	0	0	0
		chr1_S11212761	chr1	11212761	C	T	109	66	149	80	0	0	0
		chr1_S11212926	chr1	11212926	G	T	102	14	109	8	0	0	0
		chr1_S11212982	chr1	11212982	G	A	25	61	44	43	0	0	0
		chr1_S11245392	chr1	11245392	A	G	140	26	168	17	0	0	0
		chr1_S11392072	chr1	11392072	T	C	60	0	33	6	0	0	0
		chr1_S11392198	chr1	11392198	A	G	93	40	40	12	0	0	0
		chr1_S11392201	chr1	11392201	C	T	132	13	46	12	0	0	0
		chr1_S11392297	chr1	11392297	C	T	178	1	56	26	0	0	0
		chr1_S11392392	chr1	11392392	G	A	213	0	77	11	0	0	0
		chr1_S11392393	chr1	11392393	C	T	176	38	73	17	0	0	0
		chr1_S11392595	chr1	11392595	A	G	123	0	60	10	0	0	0
		chr1_S11392722	chr1	11392722	C	T	73	0	43	12	0	0	0
		chr1_S11392757	chr1	11392757	G	A	74	1	42	6	0	0	0
		chr1_S11392945	chr1	11392945	G	A	81	1	41	6	0	0	0
		chr1_S11392987	chr1	11392987	A	G	66	1	35	5	0	0	0
		chr1_S11394684	chr1	11394684	T	C	138	6	82	41	0	0	0
		chr1_S11394699	chr1	11394699	G	T	163	0	81	48	0	0	0
		chr1_S11395015	chr1	11395015	C	T	118	4	44	18	0	0	0
		chr1_S11395024	chr1	11395024	C	G	126	5	51	19	0	0	0
		chr1_S11396923	chr1	11396923	G	A	70	0	44	9	0	0	0
		chr1_S11398473	chr1	11398473	C	T	19	62	0	74	0.921211	4.09528e-06	3.77262e-06
		chr1_S11398583	chr1	11398583	G	C	209	23	168	1	0	0	0
		chr1_S11398801	chr1	11398801	A	G	232	0	172	31	0	0	0
		chr1_S11398819	chr1	11398819	G	C	131	28	118	21	0	0	0
		chr1_S11398968	chr1	11398968	C	T	83	8	92	0	0.943595	1.08402e-15	1.02287e-15
		chr1_S11399966	chr1	11399966	G	A	231	0	143	42	0	0	0
		chr1_S11399990	chr1	11399990	C	A	160	102	136	78	0	0	0
		chr1_S11400008	chr1	11400008	C	A	236	27	215	0	0.979312	2.283e-41	2.23576e-41
		chr1_S11400115	chr1	11400115	T	G	33	0	22	11	0	0	0
		chr1_S11400494	chr1	11400494	T	C	306	3	271	90	0	0	0
		chr1_S11400716	chr1	11400716	G	T	536	85	493	1	0	0	0
		chr1_S11400764	chr1	11400764	C	A	548	0	292	128	0	0	0
		chr1_S11400938	chr1	11400938	G	A	270	1	165	89	0	0	0
		chr1_S11401567	chr1	11401567	G	A	277	0	194	85	0	0	0
		chr1_S11402418	chr1	11402418	A	G	16	15	27	10	0	0	0
		chr1_S11475356	chr1	11475356	A	AAT	76	0	32	9	0	0	0
		chr1_S11475379	chr1	11475379	A	AG	0	72	7	28	0	0	0
		chr1_S11475396	chr1	11475396	A	G	1	89	2	32	0	0	0
		chr1_S11475453	chr1	11475453	C	T	101	19	31	27	0	0	0
		chr1_S11475478	chr1	11475478	G	A	106	27	30	44	0	0	0
		chr1_S11475484	chr1	11475484	A	G	71	61	54	22	0	0	0
		chr1_S11476544	chr1	11476544	T	C	42	12	151	0	0.971111	0.00010517	0.000102132
		chr1_S11476566	chr1	11476566	G	C	76	7	188	0	0.976894	1.31128e-14	1.28098e-14
		chr1_S11476673	chr1	11476673	C	T	77	10	146	0	0.969964	5.57052e-13	5.4032e-13
		chr1_S11476702	chr1	11476702	A	G	20	31	102	0	0.951591	0.906841	0.862943
		chr1_S11476884	chr1	11476884	T	G	31	32	85	17	0	0	0
		chr1_S11477044	chr1	11477044	G	C	27	27	78	7	0	0	0
		chr1_S11477062	chr1	11477062	C	T	30	0	43	5	0	0	0
		chr1_S11481617	chr1	11481617	T	C	26	4	12	29	0	0	0
		chr1_S11481668	chr1	11481668	C	A	2	30	19	13	0	0	0
		chr1_S11488283	chr1	11488283	A	G	4	75	26	40	0	0	0
		chr1_S11525435	chr1	11525435	A	G	42	5	71	0	0.91596	1.57481e-07	1.44247e-07
		chr1_S11525822	chr1	11525822	G	C	54	15	25	97	0	0	0
		chr1_S11525847	chr1	11525847	A	C	60	14	25	97	0	0	0
		chr1_S11525978	chr1	11525978	C	A	46	0	18	50	0	0	0
		chr1_S11526041	chr1	11526041	G	C	51	9	79	10	0	0	0
		chr1_S11526158	chr1	11526158	G	A	47	9	95	5	0	0	0
		chr1_S11526352	chr1	11526352	G	C	42	1	20	30	0	0	0
		chr1_S11526354	chr1	11526354	T	A	42	1	20	30	0	0	0
		chr1_S11526418	chr1	11526418	C	G	37	5	34	19	0	0	0
		chr1_S11526505	chr1	11526505	G	C	26	4	63	0	0.89869	0.000199639	0.000179413
		chr1_S11533295	chr1	11533295	T	G	55	29	53	0	0.867407	0.00503743	0.00436951
		chr1_S11851752	chr1	11851752	C	T	41	21	74	12	0	0	0
		chr1_S11851755	chr1	11851755	C	G	41	20	77	12	0	0	0
		chr1_S11910598	chr1	11910598	C	T	32	3	4	60	0	0	0
		chr1_S11910789	chr1	11910789	G	T	33	0	38	8	0	0	0
		chr1_S11911251	chr1	11911251	G	A	48	0	21	11	0	0	0
		chr1_S11911487	chr1	11911487	T	C	102	5	43	15	0	0	0
		chr1_S11911538	chr1	11911538	C	T	94	15	9	47	0	0	0
		chr1_S11911568	chr1	11911568	A	G	77	10	7	36	0	0	0
		chr1_S11943417	chr1	11943417	A	G	175	0	122	16	0	0	0
		chr1_S11943592	chr1	11943592	AT	A	32	5	27	13	0	0	0
		chr1_S11946671	chr1	11946671	G	GA	82	2	21	36	0	0	0
		chr1_S11946821	chr1	11946821	C	T	123	0	97	32	0	0	0
		chr1_S11946868	chr1	11946868	A	G	51	68	77	23	0	0	0
		chr1_S11946922	chr1	11946922	C	A	124	15	111	0	0.957116	2.46644e-21	2.36067e-21
		chr1_S11946973	chr1	11946973	G	C	38	105	0	136	0.967272	4.69867e-08	4.54489e-08
		chr1_S11947009	chr1	11947009	G	A	171	31	188	0	0.976894	1.36317e-23	1.33167e-23
		chr1_S11947024	chr1	11947024	G	C	201	0	163	43	0	0	0
		chr1_S11947114	chr1	11947114	C	T	183	2	141	70	0	0	0
		chr1_S11947264	chr1	11947264	A	G	58	54	62	61	0	0	0
		chr1_S11952035	chr1	11952035	C	T	41	26	46	11	0	0	0
		chr1_S11952045	chr1	11952045	G	C	48	13	11	44	0	0	0
		chr1_S11952078	chr1	11952078	C	A	23	29	1	43	0	0	0
		chr1_S11982851	chr1	11982851	A	C	9	39	23	7	0	0	0
		chr1_S11982896	chr1	11982896	A	T	2	38	28	4	0	0	0
		chr1_S11982946	chr1	11982946	G	T	36	7	41	0	0.804182	2.82124e-05	2.26879e-05
		chr1_S11983041	chr1	11983041	T	C	0	44	0	35	0.753442	4.78135e-12	3.60247e-12
		chr1_S11983191	chr1	11983191	G	A	32	32	34	1	0	0	0
		chr1_S12099506	chr1	12099506	C	A	35	43	249	7	0	0	0
		chr1_S12099653	chr1	12099653	A	G	91	16	197	13	0	0	0
		chr1_S12103358	chr1	12103358	C	T	25	8	47	5	0	0	0
		chr1_S12104929	chr1	12104929	G	A	2	32	39	3	0	0	0
		chr1_S12105074	chr1	12105074	T	A	41	9	26	4	0	0	0
		chr1_S12105119	chr1	12105119	A	T	11	32	30	6	0	0	0
		chr1_S12105243	chr1	12105243	C	G	8	22	34	6	0	0	0
		chr1_S12105479	chr1	12105479	G	A	9	33	31	4	0	0	0
		chr1_S12105568	chr1	12105568	C	A	35	85	112	9	0	0	0
		chr1_S12105950	chr1	12105950	A	G	21	12	36	0	0.763186	0.097601	0.0744878
		chr1_S12106420	chr1	12106420	C	G	211	93	385	24	0	0	0
		chr1_S12106453	chr1	12106453	T	G	67	283	414	61	0	0	0
		chr1_S12106563	chr1	12106563	A	G	81	31	235	4	0	0	0
		chr1_S12106610	chr1	12106610	C	A	26	46	189	8	0	0	0
		chr1_S12106618	chr1	12106618	G	A	27	38	187	8	0	0	0
		chr1_S12106821	chr1	12106821	G	C	35	22	97	10	0	0	0
		chr1_S12106856	chr1	12106856	T	TTC	28	12	82	0	0.932793	0.0149886	0.0139813
		chr1_S12141190	chr1	12141190	C	T	183	43	235	45	0	0	0
		chr1_S12141355	chr1	12141355	C	T	200	43	176	66	0	0	0
		chr1_S12141371	chr1	12141371	A	G	179	84	169	80	0	0	0
		chr1_S12141430	chr1	12141430	C	T	305	83	367	0	0.9845	6.11383e-30	6.01907e-30
		chr1_S12141502	chr1	12141502	G	A	477	86	379	123	0	0	0
		chr1_S12141577	chr1	12141577	C	G	327	122	308	99	0	0	0
		chr1_S12141754	chr1	12141754	C	T	354	26	300	64	0	0	0
		chr1_S12141770	chr1	12141770	A	T	277	74	310	0	0.983347	9.182e-28	9.02909e-28
		chr1_S12141898	chr1	12141898	C	T	220	49	167	39	0	0	0
		chr1_S12141952	chr1	12141952	T	C	161	31	152	23	0	0	0
		chr1_S12141997	chr1	12141997	C	G	217	21	217	0	0.979455	1.08813e-40	1.06578e-40
		chr1_S12142114	chr1	12142114	T	C	206	83	183	90	0	0	0
		chr1_S12142211	chr1	12142211	T	C	252	30	184	49	0	0	0
		chr1_S12142221	chr1	12142221	A	G	217	84	233	17	0	0	0
		chr1_S12142360	chr1	12142360	C	T	87	7	62	11	0	0	0
		chr1_S12142378	chr1	12142378	T	G	60	3	29	8	0	0	0
		chr1_S12146370	chr1	12146370	T	C	70	20	127	3	0	0	0
		chr1_S12146903	chr1	12146903	C	T	131	26	186	0	0.97667	3.7005e-17	3.61417e-17
		chr1_S12146938	chr1	12146938	G	A	99	0	84	42	0	0	0
		chr1_S12149403	chr1	12149403	A	G	268	28	174	63	0	0	0
		chr1_S12149574	chr1	12149574	C	T	424	18	250	114	0	0	0
		chr1_S12149655	chr1	12149655	T	C	59	0	27	16	0	0	0
		chr1_S12165778	chr1	12165778	GT	G	115	235	285	58	0	0	0
		chr1_S12165793	chr1	12165793	T	C	128	288	325	90	0	0	0
		chr1_S12165882	chr1	12165882	A	T	548	96	476	182	0	0	0
		chr1_S12165962	chr1	12165962	G	A	359	248	580	32	0	0	0
		chr1_S12166037	chr1	12166037	G	A	243	58	162	127	0	0	0
		chr1_S12166427	chr1	12166427	G	A	17	35	46	15	0	0	0
		chr1_S12166576	chr1	12166576	C	T	205	148	373	0	0.984598	0.00232374	0.00228795
		chr1_S12166586	chr1	12166586	C	T	185	96	206	68	0	0	0
		chr1_S12166788	chr1	12166788	A	G	78	188	188	74	0	0	0
		chr1_S12166996	chr1	12166996	T	A	687	53	714	0	0.987538	1.87219e-139	1.84886e-139
		chr1_S12166998	chr1	12166998	G	A	681	52	711	0	0.987522	1.10241e-138	1.08865e-138
		chr1_S12167088	chr1	12167088	G	A	400	181	402	200	0	0	0
		chr1_S12167256	chr1	12167256	A	G	136	22	121	47	0	0	0
		chr1_S12167764	chr1	12167764	C	T	114	48	232	66	0	0	0
		chr1_S12167807	chr1	12167807	A	G	239	52	325	96	0	0	0
		chr1_S12167882	chr1	12167882	C	G	375	142	158	339	0	0	0
		chr1_S12167987	chr1	12167987	A	G	224	274	1	369	0	0	0
		chr1_S12168046	chr1	12168046	C	T	499	70	349	9	0	0	0
		chr1_S12168083	chr1	12168083	G	A	337	181	5	283	0	0	0
		chr1_S12168089	chr1	12168089	C	A	435	66	269	5	0	0	0
		chr1_S12168094	chr1	12168094	T	C	370	117	119	148	0	0	0
		chr1_S12168117	chr1	12168117	C	G	420	40	154	99	0	0	0
		chr1_S12169855	chr1	12169855	C	A	97	13	146	0	0.969964	5.15291e-16	4.99814e-16
		chr1_S12175896	chr1	12175896	G	A	20	18	26	8	0	0	0
		chr1_S12175940	chr1	12175940	A	C	24	29	35	19	0	0	0
		chr1_S12175981	chr1	12175981	G	C	50	7	61	0	0.893451	2.56504e-08	2.29173e-08
		chr1_S12176052	chr1	12176052	C	A	31	17	23	33	0	0	0
		chr1_S12176322	chr1	12176322	C	T	30	7	45	0	0.829675	0.000420994	0.000349288
		chr1_S12177227	chr1	12177227	T	C	82	7	39	28	0	0	0
		chr1_S12185848	chr1	12185848	C	A	208	39	322	21	0	0	0
		chr1_S12185897	chr1	12185897	A	C	282	51	404	33	0	0	0
		chr1_S12185933	chr1	12185933	A	G	206	36	315	14	0	0	0
		chr1_S12186156	chr1	12186156	T	A	97	10	140	1	0	0	0
		chr1_S12186160	chr1	12186160	G	A	97	10	135	1	0	0	0
		chr1_S12186253	chr1	12186253	T	A	48	10	50	0	0.854947	1.56834e-06	1.34084e-06
		chr1_S12186254	chr1	12186254	A	T	48	10	50	0	0.854947	1.56834e-06	1.34084e-06
		chr1_S12186341	chr1	12186341	T	C	70	8	58	2	0	0	0
		chr1_S12187299	chr1	12187299	T	A	49	20	80	4	0	0	0
		chr1_S12187389	chr1	12187389	G	A	45	11	73	3	0	0	0
		chr1_S12187562	chr1	12187562	T	A	36	41	39	9	0	0	0
		chr1_S12188493	chr1	12188493	T	C	35	9	28	8	0	0	0
		chr1_S12188601	chr1	12188601	A	G	133	37	147	24	0	0	0
		chr1_S12188631	chr1	12188631	C	T	160	55	170	43	0	0	0
		chr1_S12188664	chr1	12188664	A	G	190	97	191	69	0	0	0
		chr1_S12188879	chr1	12188879	T	A	154	64	175	22	0	0	0
		chr1_S12189062	chr1	12189062	G	C	83	14	90	0	0.941694	2.95685e-12	2.78445e-12
		chr1_S12189072	chr1	12189072	G	C	65	8	68	0	0.910096	2.8281e-11	2.57384e-11
		chr1_S12189084	chr1	12189084	C	T	39	22	53	0	0.867407	0.0268382	0.0232797
		chr1_S12255416	chr1	12255416	C	A	31	13	40	4	0	0	0
		chr1_S12255563	chr1	12255563	T	C	31	9	57	1	0	0	0
		chr1_S12311185	chr1	12311185	A	T	31	12	33	21	0	0	0
		chr1_S12311194	chr1	12311194	T	A	35	7	56	1	0	0	0
		chr1_S12311243	chr1	12311243	C	T	40	6	64	5	0	0	0
		chr1_S12312300	chr1	12312300	G	C	32	10	49	15	0	0	0
		chr1_S12312435	chr1	12312435	A	G	29	14	38	17	0	0	0
		chr1_S12312510	chr1	12312510	T	C	22	10	26	11	0	0	0
		chr1_S12312520	chr1	12312520	C	A	25	5	35	3	0	0	0
		chr1_S12312747	chr1	12312747	C	T	31	1	35	6	0	0	0
		chr1_S12312756	chr1	12312756	A	G	29	4	36	1	0	0	0
		chr1_S12312812	chr1	12312812	A	G	28	2	30	4	0	0	0
		chr1_S12312836	chr1	12312836	A	G	38	7	31	7	0	0	0
		chr1_S12312990	chr1	12312990	T	G	27	4	44	11	0	0	0
		chr1_S12313005	chr1	12313005	T	A	26	4	42	8	0	0	0
		chr1_S12315467	chr1	12315467	T	C	0	32	56	17	0	0	0
		chr1_S12345417	chr1	12345417	G	A	34	0	26	6	0	0	0
		chr1_S12352082	chr1	12352082	G	T	98	0	70	9	0	0	0
		chr1_S12352173	chr1	12352173	G	C	192	43	250	0	0.981327	1.03284e-22	1.01355e-22
		chr1_S12352992	chr1	12352992	G	T	106	14	113	0	0.958175	1.39439e-17	1.33607e-17
		chr1_S12352995	chr1	12352995	G	C	107	14	116	0	0.959667	8.03764e-18	7.71346e-18
		chr1_S12353025	chr1	12353025	C	G	173	23	123	56	0	0	0
		chr1_S12353127	chr1	12353127	G	C	169	79	183	19	0	0	0
		chr1_S12353163	chr1	12353163	G	C	164	117	163	23	0	0	0
		chr1_S12353286	chr1	12353286	C	G	183	0	93	50	0	0	0
		chr1_S12353322	chr1	12353322	G	C	134	22	122	0	0.962337	9.41447e-20	9.0599e-20
		chr1_S12356699	chr1	12356699	C	G	38	36	50	36	0	0	0
		chr1_S12357057	chr1	12357057	C	G	42	80	12	150	0	0	0
		chr1_S12357243	chr1	12357243	C	T	116	21	206	16	0	0	0
		chr1_S12357299	chr1	12357299	G	A	0	68	0	141	0.96869	5.1701e-19	5.00822e-19
		chr1_S12357413	chr1	12357413	A	G	12	19	40	46	0	0	0
		chr1_S12518694	chr1	12518694	C	T	200	78	228	64	0	0	0
		chr1_S12518752	chr1	12518752	G	A	0	97	1	89	0	0	0
		chr1_S12518754	chr1	12518754	T	C	0	92	0	85	0.936398	4.63463e-26	4.33986e-26
		chr1_S12520275	chr1	12520275	G	C	19	11	25	17	0	0	0
		chr1_S12521788	chr1	12521788	G	A	30	5	70	0	0.914077	7.5578e-05	6.90841e-05
		chr1_S12521886	chr1	12521886	G	C	0	38	0	73	0.919523	2.51103e-10	2.30895e-10
		chr1_S12853350	chr1	12853350	G	C	37	33	21	22	0	0	0
		chr1_S12853425	chr1	12853425	G	C	46	46	26	35	0	0	0
		chr1_S12976281	chr1	12976281	C	T	53	6	42	0	0.811079	1.43323e-09	1.16246e-09
		chr1_S12976286	chr1	12976286	G	A	31	23	29	11	0	0	0
		chr1_S12976294	chr1	12976294	A	G	48	3	26	13	0	0	0
		chr1_S12985753	chr1	12985753	C	T	32	21	16	14	0	0	0
		chr1_S12992219	chr1	12992219	C	T	46	5	23	10	0	0	0
		chr1_S13371283	chr1	13371283	G	A	45	2	45	5	0	0	0
		chr1_S13371835	chr1	13371835	A	G	89	22	113	0	0.958175	4.02356e-10	3.85528e-10
		chr1_S13539124	chr1	13539124	A	G	1	48	37	18	0	0	0
		chr1_S13588579	chr1	13588579	T	C	55	0	19	14	0	0	0
		chr1_S13588732	chr1	13588732	A	T	37	17	21	14	0	0	0
		chr1_S13588792	chr1	13588792	G	A	35	0	25	5	0	0	0
		chr1_S13641517	chr1	13641517	C	A	23	26	41	8	0	0	0
		chr1_S13642331	chr1	13642331	C	A	53	144	174	3	0	0	0
		chr1_S13642355	chr1	13642355	T	A	187	11	62	72	0	0	0
		chr1_S13642397	chr1	13642397	G	A	190	30	115	13	0	0	0
		chr1_S13642496	chr1	13642496	T	C	0	109	0	53	0.867407	4.3917e-31	3.80939e-31
		chr1_S13643091	chr1	13643091	G	A	18	89	48	36	0	0	0
		chr1_S13643118	chr1	13643118	C	G	46	51	48	31	0	0	0
		chr1_S13643176	chr1	13643176	G	C	46	7	37	0	0.772364	2.04987e-07	1.58325e-07
		chr1_S13643634	chr1	13643634	C	T	55	14	85	4	0	0	0
		chr1_S13643707	chr1	13643707	G	C	45	6	91	1	0	0	0
		chr1_S13643716	chr1	13643716	A	G	40	7	67	18	0	0	0
		chr1_S13644139	chr1	13644139	C	G	71	10	119	0	0.961051	1.42559e-11	1.37007e-11
		chr1_S13644776	chr1	13644776	C	A	32	5	77	2	0	0	0
		chr1_S13684243	chr1	13684243	G	T	13	37	57	7	0	0	0
		chr1_S13684315	chr1	13684315	G	C	53	18	51	10	0	0	0
		chr1_S13787632	chr1	13787632	C	A	37	8	33	1	0	0	0
		chr1_S13787745	chr1	13787745	T	C	90	23	101	4	0	0	0
		chr1_S13787862	chr1	13787862	C	T	99	33	66	40	0	0	0
		chr1_S13788048	chr1	13788048	G	C	91	34	89	17	0	0	0
		chr1_S13788058	chr1	13788058	C	A	87	33	77	16	0	0	0
		chr1_S13788146	chr1	13788146	C	T	97	14	70	26	0	0	0
		chr1_S13788214	chr1	13788214	A	C	55	13	40	31	0	0	0
		chr1_S13790392	chr1	13790392	G	T	42	9	59	9	0	0	0
		chr1_S13794518	chr1	13794518	C	T	95	19	109	0	0.956	1.46655e-12	1.40202e-12
		chr1_S13802552	chr1	13802552	C	T	20	37	21	39	0	0	0
		chr1_S13803501	chr1	13803501	G	A	30	92	37	72	0	0	0
		chr1_S13803936	chr1	13803936	G	A	88	80	82	97	0	0	0
		chr1_S13804057	chr1	13804057	C	T	90	103	80	91	0	0	0
		chr1_S13804345	chr1	13804345	T	C	17	42	18	51	0	0	0
		chr1_S13805103	chr1	13805103	C	A	73	76	73	76	0	0	0
		chr1_S14096859	chr1	14096859	G	A	131	19	142	1	0	0	0
		chr1_S14101592	chr1	14101592	A	T	38	0	9	33	0	0	0
		chr1_S14101594	chr1	14101594	T	C	36	0	8	33	0	0	0
		chr1_S14106252	chr1	14106252	T	C	292	104	53	76	0	0	0
		chr1_S14166096	chr1	14166096	G	A	208	11	127	22	0	0	0
		chr1_S14166111	chr1	14166111	C	G	161	107	101	87	0	0	0
		chr1_S14169005	chr1	14169005	G	C	85	60	76	11	0	0	0
		chr1_S14169263	chr1	14169263	G	C	66	76	0	101	0.95089	0.228176	0.216971
		chr1_S14169348	chr1	14169348	C	T	57	29	74	0	0.921211	0.00302037	0.0027824
		chr1_S14408966	chr1	14408966	T	C	126	22	131	0	0.965688	6.07017e-18	5.8619e-18
		chr1_S14412626	chr1	14412626	C	T	33	0	27	4	0	0	0
		chr1_S14487929	chr1	14487929	G	A	26	7	39	0	0.789181	0.00220578	0.00174076
		chr1_S14488385	chr1	14488385	T	C	33	32	45	0	0.829675	0.473368	0.392742
		chr1_S14488847	chr1	14488847	G	A	21	13	30	0	0.694517	0.128176	0.0890207
		chr1_S14489112	chr1	14489112	T	C	25	31	63	0	0.89869	0.775238	0.696698
		chr1_S14495245	chr1	14495245	G	C	77	0	36	44	0	0	0
		chr1_S14495338	chr1	14495338	G	A	43	0	35	4	0	0	0
		chr1_S14548299	chr1	14548299	A	G	24	58	22	11	0	0	0
		chr1_S14550773	chr1	14550773	G	T	79	65	98	2	0	0	0
		chr1_S14550816	chr1	14550816	C	T	176	20	106	23	0	0	0
		chr1_S14550906	chr1	14550906	A	G	40	51	54	0	0.871189	0.866124	0.754557
		chr1_S14550944	chr1	14550944	T	C	26	27	33	4	0	0	0
		chr1_S14624722	chr1	14624722	T	TGA	20	88	10	98	0	0	0
		chr1_S14638917	chr1	14638917	A	G	43	8	22	21	0	0	0
		chr1_S14638947	chr1	14638947	A	G	8	59	1	56	0	0	0
		chr1_S14639024	chr1	14639024	T	C	48	90	74	39	0	0	0
		chr1_S14639072	chr1	14639072	C	CT	38	51	24	53	0	0	0
		chr1_S14639175	chr1	14639175	C	T	10	42	4	35	0	0	0
		chr1_S14674924	chr1	14674924	C	T	68	0	31	7	0	0	0
		chr1_S14675001	chr1	14675001	T	G	8	75	0	49	0.850381	1.0651e-13	9.05741e-14
		chr1_S14675124	chr1	14675124	A	T	11	71	0	58	0.884728	4.74922e-11	4.20177e-11
		chr1_S14675181	chr1	14675181	G	A	23	46	36	25	0	0	0
		chr1_S14675289	chr1	14675289	T	A	8	56	0	44	0.823802	3.58366e-09	2.95223e-09
		chr1_S14683352	chr1	14683352	T	G	1	39	0	34	0.743086	1.43444e-09	1.06591e-09
		chr1_S14805736	chr1	14805736	A	C	78	4	25	13	0	0	0
		chr1_S14805745	chr1	14805745	T	C	81	5	36	6	0	0	0
		chr1_S14805772	chr1	14805772	A	T	88	8	31	13	0	0	0
		chr1_S14806019	chr1	14806019	T	A	111	0	49	8	0	0	0
		chr1_S14806037	chr1	14806037	C	T	86	29	40	18	0	0	0
		chr1_S14806084	chr1	14806084	T	C	91	41	39	19	0	0	0
		chr1_S14806085	chr1	14806085	G	A	134	0	44	15	0	0	0
		chr1_S14806347	chr1	14806347	A	G	39	21	49	2	0	0	0
		chr1_S14808657	chr1	14808657	A	G	76	1	31	14	0	0	0
		chr1_S14808687	chr1	14808687	A	G	82	6	52	14	0	0	0
		chr1_S14808711	chr1	14808711	T	C	89	10	58	18	0	0	0
		chr1_S14808806	chr1	14808806	C	G	44	42	67	34	0	0	0
		chr1_S14808945	chr1	14808945	G	C	44	57	61	30	0	0	0
		chr1_S14852465	chr1	14852465	C	G	53	19	12	61	0	0	0
		chr1_S14853340	chr1	14853340	G	A	45	0	23	21	0	0	0
		chr1_S14895039	chr1	14895039	T	C	41	66	0	78	0.927397	0.0134774	0.0124989
		chr1_S14899290	chr1	14899290	A	C	15	32	5	26	0	0	0
		chr1_S14899400	chr1	14899400	G	A	10	39	13	22	0	0	0
		chr1_S14925484	chr1	14925484	G	A	5	37	17	22	0	0	0
		chr1_S14940978	chr1	14940978	G	GA	37	15	113	9	0	0	0
		chr1_S14942155	chr1	14942155	G	C	36	0	11	28	0	0	0
		chr1_S14942882	chr1	14942882	G	T	29	16	66	57	0	0	0
		chr1_S14943092	chr1	14943092	G	A	19	30	19	151	0	0	0
		chr1_S14943125	chr1	14943125	T	C	21	62	33	259	0	0	0
		chr1_S15070142	chr1	15070142	C	A	49	3	77	8	0	0	0
		chr1_S15070790	chr1	15070790	G	T	326	52	239	78	0	0	0
		chr1_S15070850	chr1	15070850	G	C	72	64	67	31	0	0	0
		chr1_S15071361	chr1	15071361	T	C	37	9	42	6	0	0	0
		chr1_S15071364	chr1	15071364	G	T	20	26	40	8	0	0	0
		chr1_S15134950	chr1	15134950	T	G	303	0	62	27	0	0	0
		chr1_S15134951	chr1	15134951	G	A	302	0	62	27	0	0	0
		chr1_S15169188	chr1	15169188	G	A	147	39	209	2	0	0	0
		chr1_S15169237	chr1	15169237	T	G	57	12	67	0	0.907989	1.44093e-07	1.30835e-07
		chr1_S15169714	chr1	15169714	T	G	231	51	245	106	0	0	0
		chr1_S15169728	chr1	15169728	A	G	206	102	359	25	0	0	0
		chr1_S15169876	chr1	15169876	C	G	134	68	73	133	0	0	0
		chr1_S15169878	chr1	15169878	A	G	132	63	72	129	0	0	0
		chr1_S15169935	chr1	15169935	A	C	89	6	51	6	0	0	0
		chr1_S15169950	chr1	15169950	G	A	58	38	62	0	0.896124	0.0314463	0.0281797
		chr1_S15169983	chr1	15169983	G	A	88	0	66	10	0	0	0
		chr1_S15170100	chr1	15170100	G	C	58	78	40	145	0	0	0
		chr1_S15170190	chr1	15170190	G	C	69	68	36	122	0	0	0
		chr1_S15170292	chr1	15170292	T	C	118	50	66	166	0	0	0
		chr1_S15170295	chr1	15170295	C	T	110	58	66	163	0	0	0
		chr1_S15170362	chr1	15170362	C	T	202	34	307	58	0	0	0
		chr1_S15170385	chr1	15170385	C	T	164	125	331	88	0	0	0
		chr1_S15170880	chr1	15170880	C	T	104	277	43	421	0	0	0
		chr1_S15170901	chr1	15170901	A	G	304	76	455	37	0	0	0
		chr1_S15171187	chr1	15171187	C	T	155	23	226	7	0	0	0
		chr1_S15353521	chr1	15353521	C	T	81	11	200	7	0	0	0
		chr1_S15354211	chr1	15354211	A	G	200	131	287	96	0	0	0
		chr1_S15354265	chr1	15354265	C	T	354	306	543	220	0	0	0
		chr1_S15355192	chr1	15355192	C	T	171	187	252	140	0	0	0
		chr1_S15355557	chr1	15355557	G	A	304	24	361	0	0.984399	3.64085e-61	3.58405e-61
		chr1_S15727370	chr1	15727370	G	A	25	12	36	4	0	0	0
		chr1_S15727422	chr1	15727422	G	C	119	23	130	0	0.965349	6.32239e-16	6.10332e-16
		chr1_S15727428	chr1	15727428	G	A	119	31	131	0	0.965688	1.12351e-12	1.08496e-12
		chr1_S15735792	chr1	15735792	A	G	52	54	72	49	0	0	0
		chr1_S15735851	chr1	15735851	G	C	72	78	97	59	0	0	0
		chr1_S15775277	chr1	15775277	A	G	136	40	27	37	0	0	0
		chr1_S15775282	chr1	15775282	A	T	137	46	7	57	0	0	0
		chr1_S15775455	chr1	15775455	T	C	287	36	12	43	0	0	0
		chr1_S15775472	chr1	15775472	T	A	322	12	31	18	0	0	0
		chr1_S15775492	chr1	15775492	A	G	290	5	12	48	0	0	0
		chr1_S15775620	chr1	15775620	A	G	153	22	7	125	0	0	0
		chr1_S15776215	chr1	15776215	G	A	52	25	1	50	0	0	0
		chr1_S15776815	chr1	15776815	C	A	169	130	8	227	0	0	0
		chr1_S15776966	chr1	15776966	C	T	87	30	4	51	0	0	0
		chr1_S15776990	chr1	15776990	G	A	52	16	12	18	0	0	0
		chr1_S15778049	chr1	15778049	A	C	177	11	33	38	0	0	0
		chr1_S15778077	chr1	15778077	A	G	209	6	35	29	0	0	0
		chr1_S15778103	chr1	15778103	C	G	149	35	37	0	0.772364	4.03448e-17	3.11608e-17
		chr1_S15784782	chr1	15784782	A	C	38	16	0	44	0.823802	0.972433	0.801093
		chr1_S15785049	chr1	15785049	T	C	56	21	0	44	0.823802	0.974873	0.803102
		chr1_S15785176	chr1	15785176	G	T	0	58	0	31	0.707846	4.25512e-16	3.01197e-16
		chr1_S15785274	chr1	15785274	T	G	0	46	0	35	0.753442	1.26963e-12	9.56591e-13
		chr1_S15786650	chr1	15786650	A	AAT	0	40	0	34	0.743086	6.72605e-11	4.99804e-11
		chr1_S15786695	chr1	15786695	A	T	55	8	63	4	0	0	0
		chr1_S15786801	chr1	15786801	C	G	72	21	131	16	0	0	0
		chr1_S15786901	chr1	15786901	T	C	39	111	14	214	0	0	0
		chr1_S15787244	chr1	15787244	A	G	110	6	160	14	0	0	0
		chr1_S15787263	chr1	15787263	G	A	13	81	13	118	0	0	0
		chr1_S15806456	chr1	15806456	G	C	29	82	9	90	0	0	0
		chr1_S15806516	chr1	15806516	C	A	172	14	125	67	0	0	0
		chr1_S15806517	chr1	15806517	T	G	143	46	181	15	0	0	0
		chr1_S15806519	chr1	15806519	A	G	141	46	181	15	0	0	0
		chr1_S15806615	chr1	15806615	T	C	201	45	228	1	0	0	0
		chr1_S15806865	chr1	15806865	C	A	28	6	25	16	0	0	0
		chr1_S15806898	chr1	15806898	G	C	29	13	44	0	0.823802	0.0167601	0.013807
		chr1_S15806943	chr1	15806943	A	G	31	15	39	3	0	0	0
		chr1_S15907469	chr1	15907469	T	C	53	0	59	9	0	0	0
		chr1_S15907510	chr1	15907510	A	T	86	21	112	1	0	0	0
		chr1_S15907667	chr1	15907667	T	G	19	38	3	64	0	0	0
		chr1_S15907682	chr1	15907682	C	A	22	23	10	46	0	0	0
		chr1_S15908501	chr1	15908501	C	T	31	5	38	33	0	0	0
		chr1_S15908548	chr1	15908548	G	A	13	25	41	39	0	0	0
		chr1_S15992182	chr1	15992182	T	C	18	14	14	18	0	0	0
		chr1_S15992259	chr1	15992259	T	G	0	83	0	80	0.930185	2.06932e-23	1.92485e-23
		chr1_S15992304	chr1	15992304	G	A	68	8	78	0	0.927397	5.40712e-12	5.01454e-12
		chr1_S16209629	chr1	16209629	T	C	33	6	33	0	0.732071	4.63146e-05	3.39055e-05
		chr1_S16334675	chr1	16334675	C	T	65	0	31	11	0	0	0
		chr1_S16334695	chr1	16334695	C	T	54	12	19	25	0	0	0
		chr1_S16334715	chr1	16334715	C	T	53	12	19	25	0	0	0
		chr1_S16335539	chr1	16335539	G	A	148	34	53	151	0	0	0
		chr1_S16335806	chr1	16335806	A	T	80	16	24	88	0	0	0
		chr1_S16340490	chr1	16340490	C	T	44	10	13	33	0	0	0
		chr1_S16341050	chr1	16341050	C	G	54	15	21	37	0	0	0
		chr1_S16349323	chr1	16349323	A	G	108	0	25	14	0	0	0
		chr1_S16349410	chr1	16349410	C	T	127	11	26	52	0	0	0
		chr1_S16370497	chr1	16370497	G	C	49	10	11	25	0	0	0
		chr1_S16372196	chr1	16372196	A	G	55	9	22	53	0	0	0
		chr1_S16372505	chr1	16372505	C	G	31	20	45	6	0	0	0
		chr1_S16372587	chr1	16372587	G	C	14	34	3	46	0	0	0
		chr1_S16377621	chr1	16377621	C	G	78	7	41	6	0	0	0
		chr1_S16468948	chr1	16468948	T	C	47	8	112	16	0	0	0
		chr1_S16468982	chr1	16468982	G	C	38	20	126	0	0.963914	0.0183362	0.0176745
		chr1_S16469000	chr1	16469000	C	G	4	65	63	77	0	0	0
		chr1_S16469016	chr1	16469016	C	A	43	21	110	4	0	0	0
		chr1_S16469093	chr1	16469093	G	A	32	0	38	11	0	0	0
		chr1_S16473581	chr1	16473581	G	C	81	18	137	23	0	0	0
		chr1_S16473643	chr1	16473643	A	G	55	20	107	17	0	0	0
		chr1_S16575133	chr1	16575133	C	T	49	9	52	0	0.863447	3.75221e-07	3.23983e-07
		chr1_S16575183	chr1	16575183	G	C	37	28	32	40	0	0	0
		chr1_S16575253	chr1	16575253	G	A	61	0	52	19	0	0	0
		chr1_S16575267	chr1	16575267	A	G	49	9	66	0	0.905799	3.75221e-07	3.39875e-07
		chr1_S16575301	chr1	16575301	G	A	66	1	52	30	0	0	0
		chr1_S16576478	chr1	16576478	C	T	31	66	49	54	0	0	0
		chr1_S16576565	chr1	16576565	A	G	108	12	74	46	0	0	0
		chr1_S16576631	chr1	16576631	G	A	16	21	18	21	0	0	0
		chr1_S16577578	chr1	16577578	T	C	9	25	6	33	0	0	0
		chr1_S16577676	chr1	16577676	G	A	22	20	8	29	0	0	0
		chr1_S16578906	chr1	16578906	T	C	70	1	46	35	0	0	0
		chr1_S16579023	chr1	16579023	C	T	29	49	62	50	0	0	0
		chr1_S16579035	chr1	16579035	C	T	27	46	57	43	0	0	0
		chr1_S16579690	chr1	16579690	A	C	21	59	45	37	0	0	0
		chr1_S16579851	chr1	16579851	T	C	36	84	13	108	0	0	0
[truncated: 63,533 more rows]
