# Supplementary material for: Bulked Segregant RNA-seq Reveals Differential Expression and SNPs of Candidate Genes Associated with Waterlogging Tolerance in Maize
Source: Front Plant Sci. 2017 Jun 14;8:1022. doi: 10.3389/fpls.2017.01022 (PMC5470080; doi:10.3389/fpls.2017.01022)
Supplement: TABLE S5 — A total of 114,464 high-confidence SNPs between the tolerant and sensitive pools under waterlogging. [file Table_5.XLS]

## Sheet: Sheet1
		SNPID	Chr	Location	ref	alt-SNP	Sensitive pools-ref-reads	Sensitive pools-alt-reads	Tolerant pools-ref-reads	Tolernce pools-alt-reads	Probability Sensitive pools	Probability tolerant pools
		chr1_S2748	chr1	2748	G	GA	44	4	24	6	0	0
		chr1_S2892	chr1	2892	G	A	25	11	32	0	0.729023	0.026443
		chr1_S6984	chr1	6984	A	G	32	0	25	5	0	0
		chr1_S7773	chr1	7773	G	A	41	30	95	0	0.926148	0.123292
		chr1_S7797	chr1	7797	T	C	53	5	61	21	0	0
		chr1_S9250	chr1	9250	G	C	28	4	20	19	0	0
		chr1_S9277	chr1	9277	G	A	55	0	46	9	0	0
		chr1_S9405	chr1	9405	C	T	172	17	193	20	0	0
		chr1_S128030	chr1	128030	T	C	20	11	24	16	0	0
		chr1_S128579	chr1	128579	A	G	54	1	58	9	0	0
		chr1_S129585	chr1	129585	C	T	18	20	6	30	0	0
		chr1_S130363	chr1	130363	C	G	59	2	58	21	0	0
		chr1_S131021	chr1	131021	G	A	32	0	24	14	0	0
		chr1_S132093	chr1	132093	G	T	51	0	54	76	0	0
		chr1_S132808	chr1	132808	A	G	0	37	0	105	0.933611	5.03874e-10
		chr1_S143617	chr1	143617	C	T	38	0	25	6	0	0
		chr1_S143643	chr1	143643	C	T	58	1	38	7	0	0
		chr1_S143761	chr1	143761	G	T	114	18	117	0	0.940527	3.9935e-17
		chr1_S144009	chr1	144009	C	T	103	12	93	0	0.924417	6.00422e-18
		chr1_S144227	chr1	144227	G	A	86	19	88	0	0.919666	1.42963e-10
		chr1_S144348	chr1	144348	GA	G	51	19	17	20	0	0
		chr1_S159371	chr1	159371	T	C	0	59	0	84	0.915366	1.90875e-16
		chr1_S385081	chr1	385081	C	A	69	20	73	1	0	0
		chr1_S385617	chr1	385617	A	C	84	67	42	51	0	0
		chr1_S385745	chr1	385745	T	C	82	11	45	0	0.821613	1.79084e-13
		chr1_S520114	chr1	520114	A	C	28	12	12	21	0	0
		chr1_S526717	chr1	526717	G	A	20	31	16	27	0	0
		chr1_S645756	chr1	645756	GC	G	0	88	0	80	0.910545	5.15705e-25
		chr1_S998529	chr1	998529	T	A	53	15	59	0	0.871904	1.18312e-05
		chr1_S999471	chr1	999471	T	C	203	69	219	55	0	0
		chr1_S999598	chr1	999598	G	A	310	22	305	71	0	0
		chr1_S999714	chr1	999714	G	A	113	14	127	24	0	0
		chr1_S999765	chr1	999765	A	G	30	6	52	8	0	0
		chr1_S1004327	chr1	1004327	T	C	175	20	145	30	0	0
		chr1_S1004397	chr1	1004397	T	C	137	0	90	50	0	0
		chr1_S1157838	chr1	1157838	G	A	43	11	47	0	0.830909	4.18201e-05
		chr1_S1162908	chr1	1162908	T	C	44	42	14	20	0	0
		chr1_S1162914	chr1	1162914	A	G	84	0	27	9	0	0
		chr1_S1162951	chr1	1162951	G	A	62	13	36	0	0.765259	4.46609e-08
		chr1_S1199142	chr1	1199142	T	C	18	52	26	42	0	0
		chr1_S1491139	chr1	1491139	A	C	18	32	10	51	0	0
		chr1_S1567726	chr1	1567726	C	A	39	10	17	128	0	0
		chr1_S1665424	chr1	1665424	A	C	0	103	0	115	0.939499	1.80274e-29
		chr1_S1665430	chr1	1665430	C	A	0	103	0	112	0.937871	1.80274e-29
		chr1_S1665515	chr1	1665515	T	G	163	2	118	14	0	0
		chr1_S1665761	chr1	1665761	G	A	194	31	149	36	0	0
		chr1_S1665878	chr1	1665878	T	C	25	151	53	87	0	0
		chr1_S1665983	chr1	1665983	C	G	176	0	68	68	0	0
		chr1_S1788011	chr1	1788011	A	G	206	79	460	5	0	0
		chr1_S1788041	chr1	1788041	A	G	277	42	495	38	0	0
		chr1_S1788065	chr1	1788065	G	T	299	45	488	95	0	0
		chr1_S1788185	chr1	1788185	G	A	181	51	370	21	0	0
		chr1_S1789180	chr1	1789180	G	A	36	7	84	20	0	0
		chr1_S1789357	chr1	1789357	A	T	189	1	189	91	0	0
		chr1_S1789381	chr1	1789381	G	T	204	1	194	97	0	0
		chr1_S1789507	chr1	1789507	A	T	159	48	55	229	0	0
		chr1_S1877344	chr1	1877344	G	C	239	25	39	0	0.787232	2.13133e-43
		chr1_S1963039	chr1	1963039	G	A	10	25	8	29	0	0
		chr1_S1963083	chr1	1963083	C	T	56	6	47	6	0	0
		chr1_S1963154	chr1	1963154	G	C	80	28	17	46	0	0
		chr1_S1968909	chr1	1968909	C	T	412	1176	6	1594	0	0
		chr1_S1969203	chr1	1969203	C	T	609	124	574	143	0	0
		chr1_S1969239	chr1	1969239	C	T	541	165	534	141	0	0
		chr1_S1969243	chr1	1969243	G	A	536	202	269	413	0	0
		chr1_S1969261	chr1	1969261	G	T	700	2	574	64	0	0
		chr1_S1969351	chr1	1969351	C	T	458	115	211	283	0	0
		chr1_S1969395	chr1	1969395	T	C	138	355	1	409	0	0
		chr1_S1969762	chr1	1969762	G	A	117	25	74	66	0	0
		chr1_S1969925	chr1	1969925	A	G	49	5	82	0	0.913026	4.41924e-09
		chr1_S1969968	chr1	1969968	G	A	36	8	68	8	0	0
		chr1_S1970015	chr1	1970015	C	T	34	4	53	9	0	0
		chr1_S1970016	chr1	1970016	G	T	34	4	53	9	0	0
		chr1_S2038317	chr1	2038317	T	G	28	70	0	82	0.913026	4.66855e-05
		chr1_S2038320	chr1	2038320	T	G	96	4	76	9	0	0
		chr1_S2038362	chr1	2038362	C	T	156	0	132	27	0	0
		chr1_S2038392	chr1	2038392	G	A	162	16	192	6	0	0
		chr1_S2038458	chr1	2038458	T	C	140	53	109	150	0	0
		chr1_S2038605	chr1	2038605	T	C	14	48	0	84	0.915366	4.45967e-05
		chr1_S2039066	chr1	2039066	C	T	26	14	80	5	0	0
		chr1_S2039072	chr1	2039072	A	G	28	15	81	7	0	0
		chr1_S2039147	chr1	2039147	G	A	50	24	27	83	0	0
		chr1_S2039192	chr1	2039192	G	A	79	0	79	33	0	0
		chr1_S2039351	chr1	2039351	G	A	92	15	119	34	0	0
		chr1_S2039492	chr1	2039492	G	A	106	0	135	52	0	0
		chr1_S2039528	chr1	2039528	C	T	30	90	180	0	0.958784	0.975915
		chr1_S2039762	chr1	2039762	G	T	23	33	78	0	0.90791	0.879026
		chr1_S2091068	chr1	2091068	G	C	122	109	142	18	0	0
		chr1_S2091191	chr1	2091191	A	C	100	63	35	63	0	0
		chr1_S2091264	chr1	2091264	T	C	68	112	25	77	0	0
		chr1_S2091431	chr1	2091431	A	G	97	19	56	0	0.863541	7.22455e-13
		chr1_S2091448	chr1	2091448	G	C	70	34	14	37	0	0
		chr1_S2091738	chr1	2091738	T	C	26	33	22	51	0	0
		chr1_S2091746	chr1	2091746	C	T	37	41	28	57	0	0
		chr1_S2091911	chr1	2091911	G	A	25	41	12	35	0	0
		chr1_S2092745	chr1	2092745	C	T	20	13	36	2	0	0
		chr1_S2092834	chr1	2092834	T	G	53	75	100	15	0	0
		chr1_S2093016	chr1	2093016	A	G	0	152	1	110	0	0
		chr1_S2093087	chr1	2093087	T	G	73	87	92	18	0	0
		chr1_S2093451	chr1	2093451	G	C	87	38	64	20	0	0
		chr1_S2093646	chr1	2093646	A	G	74	19	58	13	0	0
		chr1_S2093718	chr1	2093718	G	C	74	19	60	10	0	0
		chr1_S2093736	chr1	2093736	A	G	86	19	61	6	0	0
		chr1_S2094097	chr1	2094097	A	T	157	30	124	0	0.943797	7.5364e-21
		chr1_S2094126	chr1	2094126	C	T	134	51	103	22	0	0
		chr1_S2094448	chr1	2094448	G	C	192	0	110	18	0	0
		chr1_S2094577	chr1	2094577	G	C	150	47	109	18	0	0
		chr1_S2094640	chr1	2094640	C	A	159	39	119	3	0	0
		chr1_S2094860	chr1	2094860	G	T	149	20	121	0	0.942454	2.93658e-24
		chr1_S2094871	chr1	2094871	T	C	136	29	115	0	0.939499	8.58138e-17
		chr1_S2094953	chr1	2094953	T	C	103	12	70	9	0	0
		chr1_S2096408	chr1	2096408	G	A	71	17	57	6	0	0
		chr1_S2096518	chr1	2096518	C	T	64	27	65	11	0	0
		chr1_S2096713	chr1	2096713	G	A	115	30	102	0	0.931561	3.57648e-12
		chr1_S2096906	chr1	2096906	C	A	164	0	90	50	0	0
		chr1_S2097021	chr1	2097021	G	A	93	34	78	12	0	0
		chr1_S2097135	chr1	2097135	A	G	108	21	65	19	0	0
		chr1_S2097326	chr1	2097326	C	T	102	26	82	2	0	0
		chr1_S2097715	chr1	2097715	C	T	72	29	50	12	0	0
		chr1_S2097969	chr1	2097969	T	C	79	25	47	14	0	0
		chr1_S2098158	chr1	2098158	G	C	70	23	55	11	0	0
		chr1_S2098201	chr1	2098201	T	C	48	30	51	0	0.847042	0.0340643
		chr1_S2098372	chr1	2098372	A	G	75	13	30	3	0	0
		chr1_S2098777	chr1	2098777	A	T	57	12	41	3	0	0
		chr1_S2098779	chr1	2098779	C	T	56	13	42	4	0	0
		chr1_S2103780	chr1	2103780	A	G	87	4	39	15	0	0
		chr1_S2208109	chr1	2208109	G	GA	34	13	20	10	0	0
		chr1_S2208186	chr1	2208186	T	A	121	0	61	6	0	0
		chr1_S2208249	chr1	2208249	A	C	100	5	41	14	0	0
		chr1_S2209018	chr1	2209018	A	G	54	61	33	22	0	0
		chr1_S2209041	chr1	2209041	T	C	57	75	36	27	0	0
		chr1_S2306531	chr1	2306531	T	C	93	0	29	94	0	0
		chr1_S2306623	chr1	2306623	G	T	203	65	322	0	0.968444	6.4505e-17
		chr1_S2306715	chr1	2306715	C	T	233	128	406	130	0	0
		chr1_S2306736	chr1	2306736	T	C	211	100	341	154	0	0
		chr1_S2307011	chr1	2307011	A	G	6	34	11	70	0	0
		chr1_S2307071	chr1	2307071	T	G	83	9	170	22	0	0
		chr1_S2307134	chr1	2307134	G	T	20	134	35	258	0	0
		chr1_S2307173	chr1	2307173	G	C	117	29	229	41	0	0
		chr1_S2307256	chr1	2307256	T	C	44	52	67	69	0	0
		chr1_S2307287	chr1	2307287	A	G	38	20	55	11	0	0
		chr1_S2307557	chr1	2307557	G	T	36	15	72	0	0.898946	0.0053036
		chr1_S2307572	chr1	2307572	G	T	47	9	74	19	0	0
		chr1_S2307647	chr1	2307647	C	T	124	14	195	0	0.960907	7.34e-22
		chr1_S2307656	chr1	2307656	G	T	141	3	171	24	0	0
		chr1_S2307677	chr1	2307677	G	T	153	5	193	24	0	0
		chr1_S2307716	chr1	2307716	C	T	197	61	221	130	0	0
		chr1_S2307776	chr1	2307776	G	T	187	82	186	222	0	0
		chr1_S2307893	chr1	2307893	A	G	59	26	26	128	0	0
		chr1_S2307914	chr1	2307914	A	G	62	24	27	113	0	0
		chr1_S2308070	chr1	2308070	C	T	94	14	192	2	0	0
		chr1_S2428162	chr1	2428162	T	C	66	16	98	0	0.928584	9.82503e-08
		chr1_S2430708	chr1	2430708	G	A	49	0	27	7	0	0
		chr1_S2430765	chr1	2430765	G	A	88	0	57	13	0	0
		chr1_S2430798	chr1	2430798	T	A	41	69	32	60	0	0
		chr1_S2430819	chr1	2430819	T	C	118	11	104	0	0.932944	2.1565e-22
		chr1_S2431104	chr1	2431104	A	G	29	270	0	205	0.962076	1.69042e-48
		chr1_S2431476	chr1	2431476	C	G	38	98	0	95	0.926148	6.41843e-07
		chr1_S2431510	chr1	2431510	C	A	122	7	78	20	0	0
		chr1_S2431535	chr1	2431535	G	A	40	82	21	67	0	0
		chr1_S2431836	chr1	2431836	A	G	90	10	72	7	0	0
		chr1_S2431875	chr1	2431875	T	C	87	0	53	13	0	0
		chr1_S2431895	chr1	2431895	A	T	73	8	63	0	0.881625	4.31221e-13
		chr1_S2431947	chr1	2431947	C	A	55	5	30	3	0	0
		chr1_S2431979	chr1	2431979	G	A	50	18	27	14	0	0
		chr1_S2432072	chr1	2432072	C	T	46	79	13	62	0	0
		chr1_S2432184	chr1	2432184	G	A	138	0	101	11	0	0
		chr1_S2432204	chr1	2432204	T	C	11	116	0	110	0.936722	7.01013e-22
		chr1_S2432322	chr1	2432322	C	T	143	15	152	0	0.953136	5.88389e-26
		chr1_S2432436	chr1	2432436	T	C	86	33	68	30	0	0
		chr1_S2432474	chr1	2432474	A	T	83	15	79	0	0.909247	1.17887e-11
		chr1_S2432487	chr1	2432487	G	T	0	91	0	74	0.902127	6.63974e-26
		chr1_S2432491	chr1	2432491	A	G	71	22	57	19	0	0
		chr1_S2432548	chr1	2432548	C	T	82	17	71	1	0	0
		chr1_S2432579	chr1	2432579	A	T	100	0	55	10	0	0
		chr1_S2432628	chr1	2432628	T	C	125	6	78	10	0	0
		chr1_S2432649	chr1	2432649	T	C	123	0	77	9	0	0
		chr1_S2432797	chr1	2432797	G	C	105	0	66	10	0	0
		chr1_S2432817	chr1	2432817	G	A	76	41	66	12	0	0
		chr1_S2432822	chr1	2432822	C	T	76	41	65	12	0	0
		chr1_S2432839	chr1	2432839	G	A	106	19	85	1	0	0
		chr1_S2432922	chr1	2432922	C	T	122	12	80	21	0	0
		chr1_S2433027	chr1	2433027	G	A	119	14	112	0	0.937871	1.26824e-20
		chr1_S2433162	chr1	2433162	A	T	111	29	81	18	0	0
		chr1_S2433292	chr1	2433292	A	G	0	140	0	93	0.924417	1.66159e-40
		chr1_S2433322	chr1	2433322	T	C	131	34	98	17	0	0
		chr1_S2433496	chr1	2433496	A	G	172	24	153	0	0.953388	1.97488e-27
		chr1_S2433786	chr1	2433786	G	C	72	3	41	8	0	0
		chr1_S2434876	chr1	2434876	G	A	124	14	97	0	0.927792	7.34e-22
		chr1_S2435187	chr1	2435187	C	G	170	0	65	34	0	0
		chr1_S2435219	chr1	2435219	A	C	243	0	120	19	0	0
		chr1_S2435322	chr1	2435322	G	C	148	0	61	17	0	0
		chr1_S2538635	chr1	2538635	G	C	31	61	38	30	0	0
		chr1_S2538655	chr1	2538655	A	T	0	65	24	31	0	0
		chr1_S2544597	chr1	2544597	G	A	21	10	38	4	0	0
		chr1_S2691723	chr1	2691723	G	T	39	2	23	7	0	0
		chr1_S2691725	chr1	2691725	C	T	39	2	23	7	0	0
		chr1_S2693427	chr1	2693427	C	G	24	7	38	5	0	0
		chr1_S2693562	chr1	2693562	C	G	0	73	0	76	0.905109	1.42572e-20
		chr1_S2735966	chr1	2735966	A	G	17	18	35	1	0	0
		chr1_S2736027	chr1	2736027	A	G	35	11	27	21	0	0
		chr1_S2736065	chr1	2736065	G	A	9	27	1	40	0	0
		chr1_S2784031	chr1	2784031	G	C	31	11	64	16	0	0
		chr1_S2784065	chr1	2784065	G	A	17	47	67	23	0	0
		chr1_S2785511	chr1	2785511	G	T	86	38	71	48	0	0
		chr1_S2785527	chr1	2785527	A	G	112	12	126	1	0	0
		chr1_S2785535	chr1	2785535	G	A	121	3	112	15	0	0
		chr1_S2785549	chr1	2785549	A	C	122	2	112	15	0	0
		chr1_S2785565	chr1	2785565	C	T	108	16	127	0	0.945058	8.34581e-17
		chr1_S2785612	chr1	2785612	G	A	106	17	125	0	0.944226	8.18615e-16
		chr1_S2785794	chr1	2785794	G	A	47	0	46	8	0	0
		chr1_S2785894	chr1	2785894	C	T	172	16	142	33	0	0
		chr1_S2785961	chr1	2785961	A	AAT	52	24	48	25	0	0
		chr1_S2785976	chr1	2785976	A	G	46	9	64	0	0.883834	2.07347e-06
		chr1_S2793633	chr1	2793633	G	C	21	25	32	6	0	0
		chr1_S2793645	chr1	2793645	C	G	39	7	39	0	0.787232	8.81989e-06
		chr1_S2793714	chr1	2793714	G	A	54	9	46	0	0.826375	4.15825e-08
		chr1_S2793721	chr1	2793721	GC	G	40	9	0	31	0.718421	0.975896
		chr1_S2794352	chr1	2794352	G	T	24	11	40	17	0	0
		chr1_S2794421	chr1	2794421	A	G	106	18	143	0	0.950655	2.61979e-15
		chr1_S2794521	chr1	2794521	A	G	78	14	90	0	0.921643	4.99722e-11
		chr1_S2794527	chr1	2794527	C	G	70	21	60	27	0	0
		chr1_S2794560	chr1	2794560	C	T	51	3	35	11	0	0
		chr1_S2797126	chr1	2797126	C	T	31	18	34	12	0	0
		chr1_S2797219	chr1	2797219	T	C	35	17	51	9	0	0
		chr1_S2797915	chr1	2797915	T	C	38	22	17	40	0	0
		chr1_S2797932	chr1	2797932	C	T	60	0	35	22	0	0
		chr1_S2797963	chr1	2797963	G	A	46	14	38	18	0	0
		chr1_S2799428	chr1	2799428	T	C	94	0	87	13	0	0
		chr1_S2799488	chr1	2799488	G	A	51	24	89	0	0.920668	0.00261669
		chr1_S2800452	chr1	2800452	T	G	16	51	74	54	0	0
		chr1_S2801434	chr1	2801434	C	T	49	5	50	0	0.843285	4.41924e-09
		chr1_S2801445	chr1	2801445	C	G	41	18	39	17	0	0
		chr1_S2801460	chr1	2801460	C	T	53	33	45	28	0	0
		chr1_S2801571	chr1	2801571	G	A	71	9	62	0	0.879332	5.27162e-12
		chr1_S2841651	chr1	2841651	T	C	0	140	0	44	0.816606	1.66159e-40
		chr1_S2841785	chr1	2841785	G	C	1	251	0	211	0.962699	2.47993e-71
		chr1_S2841828	chr1	2841828	T	G	100	227	28	196	0	0
		chr1_S2841874	chr1	2841874	A	G	335	40	250	1	0	0
		chr1_S2841884	chr1	2841884	C	G	324	53	47	192	0	0
		chr1_S2841935	chr1	2841935	G	C	302	100	266	22	0	0
		chr1_S2841983	chr1	2841983	T	C	282	90	263	52	0	0
		chr1_S2842049	chr1	2842049	T	G	56	213	147	91	0	0
		chr1_S2842130	chr1	2842130	C	CG	36	113	2	151	0	0
		chr1_S2842181	chr1	2842181	A	T	0	131	0	115	0.939499	8.11435e-38
		chr1_S2858989	chr1	2858989	T	C	25	25	140	0	0.949732	0.513728
		chr1_S2858993	chr1	2858993	G	A	48	6	147	0	0.951808	2.92516e-08
		chr1_S2859020	chr1	2859020	A	AG	57	8	179	0	0.958624	2.82727e-09
		chr1_S2859047	chr1	2859047	G	C	49	23	167	1	0	0
		chr1_S2871224	chr1	2871224	T	C	31	21	76	32	0	0
		chr1_S2873865	chr1	2873865	A	T	0	101	0	118	0.941025	7.09311e-29
		chr1_S2875654	chr1	2875654	T	C	213	4	245	43	0	0
		chr1_S2875949	chr1	2875949	AC	A	90	30	47	25	0	0
		chr1_S2875950	chr1	2875950	C	CA	103	4	53	13	0	0
		chr1_S2875957	chr1	2875957	A	G	86	32	48	24	0	0
		chr1_S2875997	chr1	2875997	T	C	97	0	55	13	0	0
		chr1_S2876000	chr1	2876000	C	T	95	5	60	13	0	0
		chr1_S2876131	chr1	2876131	C	A	49	9	71	3	0	0
		chr1_S2876380	chr1	2876380	A	C	79	11	35	31	0	0
		chr1_S2876549	chr1	2876549	C	T	275	0	241	49	0	0
		chr1_S2937442	chr1	2937442	G	A	60	0	43	12	0	0
		chr1_S2937507	chr1	2937507	T	G	35	13	25	21	0	0
		chr1_S2940981	chr1	2940981	A	T	68	13	36	8	0	0
		chr1_S2941320	chr1	2941320	A	T	8	40	8	28	0	0
		chr1_S2941345	chr1	2941345	C	T	41	7	30	8	0	0
		chr1_S2941353	chr1	2941353	G	A	47	0	28	10	0	0
		chr1_S2956935	chr1	2956935	G	C	110	138	636	1	0	0
		chr1_S2957858	chr1	2957858	G	T	276	15	333	128	0	0
		chr1_S2957957	chr1	2957957	C	A	478	0	613	169	0	0
		chr1_S2958009	chr1	2958009	C	CT	244	30	398	62	0	0
		chr1_S2958070	chr1	2958070	T	A	115	0	134	57	0	0
		chr1_S2958090	chr1	2958090	A	G	98	8	57	118	0	0
		chr1_S2958137	chr1	2958137	T	G	43	0	38	24	0	0
		chr1_S3009559	chr1	3009559	GC	G	45	2	40	6	0	0
		chr1_S3009563	chr1	3009563	C	T	46	2	41	6	0	0
		chr1_S3009662	chr1	3009662	G	C	38	6	37	5	0	0
		chr1_S3014028	chr1	3014028	T	C	45	6	61	5	0	0
		chr1_S3024956	chr1	3024956	T	C	0	75	16	62	0	0
		chr1_S3025169	chr1	3025169	C	T	47	46	102	0	0.931561	0.481993
		chr1_S3027386	chr1	3027386	C	T	3	41	50	30	0	0
		chr1_S3027433	chr1	3027433	C	G	36	35	90	41	0	0
		chr1_S3027660	chr1	3027660	G	C	0	48	0	74	0.902127	3.19502e-13
		chr1_S3032183	chr1	3032183	A	T	88	13	122	0	0.942911	8.90512e-14
		chr1_S3032276	chr1	3032276	A	G	57	11	51	11	0	0
		chr1_S3032277	chr1	3032277	A	C	19	49	43	19	0	0
		chr1_S3032372	chr1	3032372	G	T	9	65	13	52	0	0
		chr1_S3032444	chr1	3032444	A	G	72	2	58	7	0	0
		chr1_S3032543	chr1	3032543	C	T	50	4	40	8	0	0
		chr1_S3032728	chr1	3032728	C	T	4	27	22	33	0	0
		chr1_S3032763	chr1	3032763	G	A	34	8	44	13	0	0
		chr1_S3034849	chr1	3034849	G	A	61	7	48	8	0	0
		chr1_S3034894	chr1	3034894	C	T	4	82	15	46	0	0
		chr1_S3035194	chr1	3035194	C	T	87	0	56	14	0	0
		chr1_S3035373	chr1	3035373	C	A	76	10	53	0	0.854072	1.27786e-12
		chr1_S3035397	chr1	3035397	C	T	83	10	45	26	0	0
		chr1_S3035496	chr1	3035496	G	A	35	68	53	50	0	0
		chr1_S3035563	chr1	3035563	A	T	101	12	95	0	0.926148	1.85848e-17
		chr1_S3035570	chr1	3035570	A	C	103	14	76	20	0	0
		chr1_S3035819	chr1	3035819	A	G	77	13	64	16	0	0
		chr1_S3035850	chr1	3035850	A	G	77	0	63	12	0	0
		chr1_S3036029	chr1	3036029	C	T	33	10	16	26	0	0
		chr1_S3036052	chr1	3036052	C	T	33	7	45	2	0	0
		chr1_S3036060	chr1	3036060	C	G	37	4	51	2	0	0
		chr1_S3036066	chr1	3036066	C	A	29	11	29	19	0	0
		chr1_S3036097	chr1	3036097	T	G	17	24	30	16	0	0
		chr1_S3036228	chr1	3036228	C	T	73	0	83	14	0	0
		chr1_S3036235	chr1	3036235	C	T	24	52	40	58	0	0
		chr1_S3036267	chr1	3036267	C	T	53	7	85	0	0.916487	6.98036e-09
		chr1_S3036316	chr1	3036316	G	T	31	16	70	15	0	0
		chr1_S3036347	chr1	3036347	T	G	37	10	75	17	0	0
		chr1_S3036435	chr1	3036435	C	A	38	31	56	20	0	0
		chr1_S3036451	chr1	3036451	G	A	56	15	51	28	0	0
		chr1_S3036525	chr1	3036525	T	C	42	20	45	10	0	0
		chr1_S3036573	chr1	3036573	C	G	23	36	45	19	0	0
		chr1_S3036578	chr1	3036578	A	T	64	11	48	21	0	0
		chr1_S3036623	chr1	3036623	A	T	70	11	60	0	0.874476	1.0704e-10
		chr1_S3036730	chr1	3036730	A	G	78	1	42	9	0	0
		chr1_S3036742	chr1	3036742	T	G	67	9	51	0	0.847042	4.6513e-11
		chr1_S3036819	chr1	3036819	C	T	26	51	30	51	0	0
		chr1_S3036900	chr1	3036900	C	A	90	7	71	18	0	0
		chr1_S3036922	chr1	3036922	T	G	71	6	54	14	0	0
		chr1_S3036934	chr1	3036934	T	C	35	39	28	37	0	0
		chr1_S3036948	chr1	3036948	T	A	42	29	55	12	0	0
		chr1_S3037071	chr1	3037071	C	T	45	8	45	7	0	0
		chr1_S3037084	chr1	3037084	C	A	17	35	26	25	0	0
		chr1_S3037146	chr1	3037146	C	T	29	12	43	6	0	0
		chr1_S3037303	chr1	3037303	A	T	36	8	31	0	0.718421	8.4572e-05
		chr1_S3037336	chr1	3037336	G	A	39	11	41	4	0	0
		chr1_S3037418	chr1	3037418	C	T	6	41	14	37	0	0
		chr1_S3037790	chr1	3037790	T	C	93	0	65	8	0	0
		chr1_S3037870	chr1	3037870	C	T	94	14	92	0	0.923516	1.24574e-14
		chr1_S3037900	chr1	3037900	G	A	67	15	53	18	0	0
		chr1_S3037970	chr1	3037970	C	T	4	37	10	23	0	0
		chr1_S3038357	chr1	3038357	C	T	44	10	77	0	0.906531	1.24372e-05
		chr1_S3038383	chr1	3038383	G	A	55	0	47	16	0	0
		chr1_S3038553	chr1	3038553	A	G	71	56	62	20	0	0
		chr1_S3038615	chr1	3038615	A	G	85	8	49	14	0	0
		chr1_S3038642	chr1	3038642	G	A	43	38	53	15	0	0
		chr1_S3038668	chr1	3038668	G	A	78	10	71	9	0	0
		chr1_S3038698	chr1	3038698	C	T	92	15	97	0	0.927792	1.18276e-13
		chr1_S3038764	chr1	3038764	G	A	80	15	96	17	0	0
		chr1_S3038791	chr1	3038791	T	C	100	0	89	24	0	0
		chr1_S3038814	chr1	3038814	C	T	75	17	100	0	0.930109	3.91276e-09
		chr1_S3038896	chr1	3038896	G	A	73	17	69	16	0	0
		chr1_S3038904	chr1	3038904	C	T	75	13	79	9	0	0
		chr1_S3038971	chr1	3038971	G	C	52	50	81	21	0	0
		chr1_S3039025	chr1	3039025	T	A	86	13	99	0	0.929356	2.57897e-13
		chr1_S3039033	chr1	3039033	C	G	87	6	90	12	0	0
		chr1_S3039038	chr1	3039038	G	A	79	13	102	0	0.931561	1.00185e-11
		chr1_S3039078	chr1	3039078	G	A	41	44	70	15	0	0
		chr1_S3039159	chr1	3039159	G	A	101	21	76	33	0	0
		chr1_S3039264	chr1	3039264	A	G	101	11	102	0	0.931561	4.2848e-18
		chr1_S3039399	chr1	3039399	A	T	104	13	56	20	0	0
		chr1_S3039510	chr1	3039510	C	T	126	16	96	9	0	0
		chr1_S3039527	chr1	3039527	T	C	54	84	70	34	0	0
		chr1_S3039572	chr1	3039572	A	G	159	0	122	16	0	0
		chr1_S3039696	chr1	3039696	C	T	134	18	121	10	0	0
		chr1_S3039715	chr1	3039715	C	T	111	12	80	22	0	0
		chr1_S3040288	chr1	3040288	T	C	0	60	0	44	0.816606	9.69958e-17
		chr1_S3040300	chr1	3040300	C	T	0	60	0	44	0.816606	9.69958e-17
		chr1_S3040374	chr1	3040374	G	A	0	51	0	37	0.773014	4.23982e-14
		chr1_S3040411	chr1	3040411	G	C	0	62	0	53	0.854072	2.50245e-17
		chr1_S3040632	chr1	3040632	T	G	52	111	109	92	0	0
		chr1_S3040760	chr1	3040760	A	G	76	10	68	39	0	0
		chr1_S3040764	chr1	3040764	G	A	68	9	62	33	0	0
		chr1_S3079869	chr1	3079869	G	C	47	0	29	38	0	0
		chr1_S3079905	chr1	3079905	C	G	16	17	50	0	0.843285	0.566843
		chr1_S3135915	chr1	3135915	T	G	24	19	66	3	0	0
		chr1_S3136025	chr1	3136025	C	T	47	10	65	2	0	0
		chr1_S3136094	chr1	3136094	C	A	32	9	36	10	0	0
		chr1_S3136125	chr1	3136125	A	G	31	12	15	23	0	0
		chr1_S3137041	chr1	3137041	C	T	36	12	35	11	0	0
		chr1_S3137085	chr1	3137085	C	G	24	42	41	20	0	0
		chr1_S3137160	chr1	3137160	A	G	13	53	27	21	0	0
		chr1_S3137334	chr1	3137334	G	C	74	0	36	5	0	0
		chr1_S3137526	chr1	3137526	C	T	8	72	31	17	0	0
		chr1_S3137627	chr1	3137627	G	C	115	19	87	0	0.918635	7.74761e-17
		chr1_S3137691	chr1	3137691	T	C	217	13	130	24	0	0
		chr1_S3178637	chr1	3178637	C	T	70	1	53	16	0	0
		chr1_S3179877	chr1	3179877	C	T	142	23	113	20	0	0
		chr1_S3186591	chr1	3186591	A	C	95	19	71	14	0	0
		chr1_S3186680	chr1	3186680	A	G	122	14	110	0	0.936722	2.30146e-21
		chr1_S3186710	chr1	3186710	C	T	128	0	98	12	0	0
		chr1_S3194240	chr1	3194240	T	TA	93	41	41	72	0	0
		chr1_S3194281	chr1	3194281	C	G	145	0	100	36	0	0
		chr1_S3194376	chr1	3194376	C	G	52	58	47	70	0	0
		chr1_S3194451	chr1	3194451	G	C	22	10	43	17	0	0
		chr1_S3199601	chr1	3199601	A	G	0	120	0	199	0.961395	1.55572e-34
		chr1_S3199616	chr1	3199616	G	C	140	29	232	14	0	0
		chr1_S3199679	chr1	3199679	C	A	100	78	206	46	0	0
		chr1_S3272787	chr1	3272787	A	G	88	336	0	340	0.968833	4.3802e-34
		chr1_S3272837	chr1	3272837	T	C	0	263	0	214	0.962991	2.11535e-77
		chr1_S3274442	chr1	3274442	A	G	48	375	0	412	0.969792	3.03809e-62
		chr1_S3274469	chr1	3274469	G	C	340	29	360	1	0	0
		chr1_S3274706	chr1	3274706	G	A	2	108	0	117	0.940527	6.1199e-28
		chr1_S3274757	chr1	3274757	G	A	0	285	152	150	0	0
		chr1_S3274892	chr1	3274892	G	A	44	99	123	66	0	0
		chr1_S3275069	chr1	3275069	G	A	199	0	182	24	0	0
		chr1_S3275081	chr1	3275081	C	T	58	197	95	173	0	0
		chr1_S3275153	chr1	3275153	G	A	305	0	236	86	0	0
		chr1_S3275210	chr1	3275210	G	T	26	147	59	118	0	0
		chr1_S3275271	chr1	3275271	C	T	7	23	4	27	0	0
		chr1_S3275276	chr1	3275276	A	AT	24	8	31	1	0	0
		chr1_S3275289	chr1	3275289	T	A	27	5	32	0	0.729023	0.000399269
		chr1_S3275435	chr1	3275435	C	T	32	0	28	4	0	0
		chr1_S3275438	chr1	3275438	G	A	0	32	17	15	0	0
		chr1_S3275628	chr1	3275628	T	G	43	6	73	0	0.900562	4.14203e-07
		chr1_S3275701	chr1	3275701	T	C	0	59	0	126	0.944646	1.90875e-16
		chr1_S3275722	chr1	3275722	AC	A	52	61	132	55	0	0
		chr1_S3275751	chr1	3275751	C	G	0	161	0	218	0.963361	8.67751e-47
		chr1_S3275841	chr1	3275841	A	AG	230	1	201	31	0	0
		chr1_S3278670	chr1	3278670	T	C	26	4	88	9	0	0
		chr1_S3278820	chr1	3278820	T	C	43	5	87	4	0	0
		chr1_S3278948	chr1	3278948	C	A	85	13	104	18	0	0
		chr1_S3279036	chr1	3279036	G	A	39	5	50	11	0	0
		chr1_S3279062	chr1	3279062	G	A	38	8	37	17	0	0
		chr1_S3279155	chr1	3279155	G	C	35	6	45	1	0	0
		chr1_S3279209	chr1	3279209	A	G	34	12	24	20	0	0
		chr1_S3279352	chr1	3279352	G	A	38	9	44	7	0	0
		chr1_S3279411	chr1	3279411	C	T	32	5	26	8	0	0
		chr1_S3280583	chr1	3280583	T	C	31	1	28	49	0	0
		chr1_S3280587	chr1	3280587	T	C	16	17	80	0	0.910545	0.566843
		chr1_S3280639	chr1	3280639	C	T	42	4	80	34	0	0
		chr1_S3280658	chr1	3280658	A	G	34	11	112	0	0.937871	0.00143504
		chr1_S3281977	chr1	3281977	C	CT	33	48	27	20	0	0
		chr1_S3282084	chr1	3282084	C	A	49	71	91	13	0	0
		chr1_S3282206	chr1	3282206	A	G	74	85	14	110	0	0
		chr1_S3282324	chr1	3282324	G	C	46	8	35	0	0.757025	7.86625e-07
		chr1_S3282920	chr1	3282920	A	G	102	96	0	201	0.961629	0.694711
		chr1_S3282973	chr1	3282973	G	A	106	71	196	0	0.961032	0.00730479
		chr1_S3283050	chr1	3283050	C	T	25	108	0	201	0.961629	1.16638e-12
		chr1_S3283076	chr1	3283076	T	A	115	10	206	0	0.962184	2.38545e-22
		chr1_S3283118	chr1	3283118	G	A	86	21	178	0	0.958461	8.33553e-10
		chr1_S3283153	chr1	3283153	T	C	39	71	0	150	0.952619	0.00266428
		chr1_S3283606	chr1	3283606	C	T	35	31	54	1	0	0
		chr1_S3283964	chr1	3283964	G	A	83	64	0	152	0.953136	0.927619
		chr1_S3284287	chr1	3284287	A	T	59	57	0	135	0.948073	0.596429
		chr1_S3284348	chr1	3284348	T	C	63	58	129	0	0.945858	0.352072
		chr1_S3284441	chr1	3284441	A	G	44	38	79	0	0.909247	0.281799
		chr1_S3285691	chr1	3285691	C	A	17	45	37	0	0.773014	0.975455
		chr1_S3285707	chr1	3285707	G	T	16	35	38	0	0.780327	0.968573
		chr1_S3286145	chr1	3286145	C	T	26	34	65	0	0.885964	0.826981
		chr1_S3286324	chr1	3286324	A	G	36	0	33	10	0	0
		chr1_S3286332	chr1	3286332	C	A	17	22	46	1	0	0
		chr1_S3286384	chr1	3286384	G	C	24	24	33	46	0	0
		chr1_S3286410	chr1	3286410	C	T	34	20	114	1	0	0
		chr1_S3286470	chr1	3286470	T	G	0	61	23	130	0	0
		chr1_S3286506	chr1	3286506	G	A	57	23	183	1	0	0
		chr1_S3286570	chr1	3286570	C	T	51	32	109	33	0	0
		chr1_S3354984	chr1	3354984	G	A	27	13	31	7	0	0
		chr1_S3354990	chr1	3354990	G	C	27	14	31	7	0	0
		chr1_S3355023	chr1	3355023	G	A	65	8	55	0	0.860517	3.75486e-11
		chr1_S3355032	chr1	3355032	G	A	65	9	49	0	0.839351	1.36283e-10
		chr1_S3355062	chr1	3355062	G	A	66	11	34	13	0	0
		chr1_S3355474	chr1	3355474	C	A	48	16	52	7	0	0
		chr1_S3355512	chr1	3355512	C	T	74	19	78	0	0.90791	3.30333e-08
		chr1_S3355515	chr1	3355515	G	A	74	19	43	37	0	0
		chr1_S3355555	chr1	3355555	C	A	51	40	36	42	0	0
		chr1_S3355559	chr1	3355559	A	G	77	12	77	0	0.906531	8.9283e-12
		chr1_S3356372	chr1	3356372	C	A	28	23	35	0	0.757025	0.278222
		chr1_S3365031	chr1	3365031	G	T	11	27	49	7	0	0
		chr1_S3365045	chr1	3365045	A	T	36	15	70	1	0	0
		chr1_S3365070	chr1	3365070	G	A	17	66	54	45	0	0
		chr1_S3365226	chr1	3365226	T	TA	47	78	67	57	0	0
		chr1_S3365304	chr1	3365304	T	C	103	24	84	15	0	0
		chr1_S3365465	chr1	3365465	C	T	45	85	18	73	0	0
		chr1_S3365546	chr1	3365546	G	A	76	9	32	15	0	0
		chr1_S3365613	chr1	3365613	C	T	54	47	1	48	0	0
		chr1_S3365626	chr1	3365626	A	G	89	16	14	37	0	0
		chr1_S3365635	chr1	3365635	C	G	105	1	47	5	0	0
		chr1_S3365636	chr1	3365636	A	G	74	35	51	0	0.847042	0.000302972
		chr1_S3365649	chr1	3365649	T	C	88	17	51	1	0	0
		chr1_S3365717	chr1	3365717	T	A	99	32	65	15	0	0
		chr1_S3365825	chr1	3365825	A	G	103	10	67	15	0	0
		chr1_S3365852	chr1	3365852	A	G	46	25	19	37	0	0
		chr1_S3367593	chr1	3367593	G	C	52	6	53	2	0	0
		chr1_S3367642	chr1	3367642	G	A	146	0	104	22	0	0
		chr1_S3367659	chr1	3367659	A	G	116	43	137	5	0	0
		chr1_S3367749	chr1	3367749	G	C	120	56	120	29	0	0
		chr1_S3367763	chr1	3367763	G	T	122	41	146	0	0.951527	5.75069e-10
		chr1_S3367803	chr1	3367803	G	A	135	5	105	16	0	0
		chr1_S3367833	chr1	3367833	C	A	57	82	96	27	0	0
		chr1_S3367916	chr1	3367916	A	G	123	14	122	0	0.942911	1.30036e-21
		chr1_S3367992	chr1	3367992	T	G	78	55	65	44	0	0
		chr1_S3368061	chr1	3368061	C	T	109	0	57	14	0	0
		chr1_S3368102	chr1	3368102	G	C	77	6	30	10	0	0
		chr1_S3368128	chr1	3368128	T	C	84	34	36	19	0	0
		chr1_S3368156	chr1	3368156	G	T	120	16	51	20	0	0
		chr1_S3368175	chr1	3368175	T	G	118	26	58	26	0	0
		chr1_S3368399	chr1	3368399	A	G	86	10	50	15	0	0
		chr1_S3368408	chr1	3368408	T	C	18	74	17	45	0	0
		chr1_S3368505	chr1	3368505	C	G	46	99	37	71	0	0
		chr1_S3368555	chr1	3368555	G	T	35	158	47	89	0	0
		chr1_S3368705	chr1	3368705	C	A	112	27	21	68	0	0
		chr1_S3368735	chr1	3368735	A	G	43	95	3	82	0	0
		chr1_S3368859	chr1	3368859	C	G	38	6	32	0	0.729023	5.30399e-06
		chr1_S3368861	chr1	3368861	G	C	39	3	24	6	0	0
		chr1_S3406906	chr1	3406906	T	A	20	11	18	12	0	0
		chr1_S3407925	chr1	3407925	T	C	58	27	76	39	0	0
		chr1_S3407980	chr1	3407980	G	T	68	11	91	0	0.922592	3.00968e-10
		chr1_S3407986	chr1	3407986	G	C	56	24	49	39	0	0
		chr1_S3408124	chr1	3408124	A	G	50	32	44	41	0	0
		chr1_S3408430	chr1	3408430	C	T	128	15	171	16	0	0
		chr1_S3408706	chr1	3408706	C	G	122	11	135	24	0	0
		chr1_S3408874	chr1	3408874	T	C	164	4	148	22	0	0
		chr1_S3408909	chr1	3408909	C	T	190	6	162	31	0	0
		chr1_S3409249	chr1	3409249	C	G	203	16	154	32	0	0
		chr1_S3409250	chr1	3409250	G	A	195	24	185	0	0.959547	5.02025e-33
		chr1_S3409290	chr1	3409290	T	C	249	17	193	32	0	0
		chr1_S3409375	chr1	3409375	A	G	0	325	0	287	0.967405	4.77508e-96
		chr1_S3409428	chr1	3409428	G	T	300	10	255	23	0	0
		chr1_S3450739	chr1	3450739	A	G	68	20	84	29	0	0
		chr1_S3451016	chr1	3451016	A	G	51	7	72	10	0	0
		chr1_S3469270	chr1	3469270	C	T	45	75	127	20	0	0
		chr1_S3469307	chr1	3469307	C	A	107	0	84	42	0	0
		chr1_S3469438	chr1	3469438	C	G	218	30	240	0	0.965067	5.87559e-35
		chr1_S3469474	chr1	3469474	G	C	404	118	552	0	0.970427	1.61318e-36
		chr1_S3469659	chr1	3469659	G	C	1612	39	1270	249	0	0
		chr1_S3469663	chr1	3469663	C	A	981	604	1245	222	0	0
		chr1_S3469668	chr1	3469668	C	T	1501	0	995	371	0	0
		chr1_S3469743	chr1	3469743	A	C	253	511	350	260	0	0
		chr1_S3469815	chr1	3469815	C	G	120	20	107	4	0	0
		chr1_S3469858	chr1	3469858	G	T	42	0	30	4	0	0
		chr1_S3470036	chr1	3470036	TGC	T	11	19	13	22	0	0
		chr1_S3470234	chr1	3470234	G	A	814	9	673	106	0	0
		chr1_S3470379	chr1	3470379	A	G	67	9	101	0	0.930844	4.6513e-11
		chr1_S3554759	chr1	3554759	G	A	155	1	110	19	0	0
		chr1_S3554762	chr1	3554762	A	C	127	29	72	57	0	0
		chr1_S3554813	chr1	3554813	G	C	112	18	76	32	0	0
		chr1_S3555000	chr1	3555000	C	T	64	0	38	9	0	0
		chr1_S3555087	chr1	3555087	T	C	99	18	69	13	0	0
		chr1_S3555114	chr1	3555114	C	T	89	21	46	23	0	0
		chr1_S3555126	chr1	3555126	A	G	54	29	44	4	0	0
		chr1_S3563322	chr1	3563322	G	A	68	35	34	47	0	0
		chr1_S3563333	chr1	3563333	A	T	96	22	88	0	0.919666	2.05863e-11
		chr1_S3563339	chr1	3563339	G	A	110	15	70	24	0	0
		chr1_S3563394	chr1	3563394	T	G	209	0	146	16	0	0
		chr1_S3563519	chr1	3563519	A	G	36	17	27	11	0	0
		chr1_S3564169	chr1	3564169	G	A	62	47	98	38	0	0
		chr1_S3564416	chr1	3564416	G	A	40	39	1	63	0	0
		chr1_S3564466	chr1	3564466	TC	T	35	24	36	0	0.765259	0.105672
		chr1_S3564467	chr1	3564467	C	G	55	4	1	35	0	0
		chr1_S3646269	chr1	3646269	G	C	5	49	17	13	0	0
		chr1_S3646430	chr1	3646430	C	T	66	44	64	0	0.883834	0.0275867
		chr1_S3646481	chr1	3646481	C	T	60	0	27	7	0	0
		chr1_S3648346	chr1	3648346	C	T	5	70	45	12	0	0
		chr1_S3648423	chr1	3648423	T	C	37	88	35	68	0	0
		chr1_S3648490	chr1	3648490	T	C	68	9	48	10	0	0
		chr1_S3665155	chr1	3665155	G	T	63	8	63	0	0.881625	1.12281e-10
		chr1_S3665201	chr1	3665201	C	G	35	27	58	10	0	0
		chr1_S3665219	chr1	3665219	G	C	39	17	58	7	0	0
		chr1_S3830803	chr1	3830803	T	C	68	0	88	12	0	0
		chr1_S3830898	chr1	3830898	C	T	81	0	80	14	0	0
		chr1_S3830916	chr1	3830916	C	A	61	10	67	14	0	0
		chr1_S3831024	chr1	3831024	T	C	61	120	58	122	0	0
		chr1_S3831111	chr1	3831111	T	G	145	59	148	51	0	0
		chr1_S3831288	chr1	3831288	T	C	139	51	133	46	0	0
		chr1_S3831657	chr1	3831657	A	C	118	43	158	36	0	0
		chr1_S3831744	chr1	3831744	T	C	209	32	193	106	0	0
		chr1_S3834613	chr1	3834613	C	G	107	0	118	20	0	0
		chr1_S3834666	chr1	3834666	T	C	47	17	76	17	0	0
		chr1_S3882820	chr1	3882820	T	C	34	26	48	21	0	0
		chr1_S3883395	chr1	3883395	G	GA	76	30	105	19	0	0
		chr1_S3883420	chr1	3883420	G	A	139	0	146	18	0	0
		chr1_S3885050	chr1	3885050	G	A	35	17	65	0	0.885964	0.0153628
		chr1_S3885060	chr1	3885060	C	T	52	0	56	9	0	0
		chr1_S3885090	chr1	3885090	T	C	24	10	36	8	0	0
		chr1_S3886280	chr1	3886280	T	C	32	0	62	10	0	0
		chr1_S3886283	chr1	3886283	C	T	28	4	39	39	0	0
		chr1_S3886426	chr1	3886426	G	GA	43	7	83	0	0.914213	1.24316e-06
		chr1_S3886432	chr1	3886432	G	A	42	8	76	3	0	0
		chr1_S3886440	chr1	3886440	G	A	33	12	32	38	0	0
		chr1_S3892655	chr1	3892655	G	A	12	36	16	23	0	0
		chr1_S3892736	chr1	3892736	C	T	15	57	23	47	0	0
		chr1_S3892822	chr1	3892822	C	T	41	9	40	2	0	0
		chr1_S3892987	chr1	3892987	G	A	35	8	44	0	0.816606	0.000130953
		chr1_S3893016	chr1	3893016	C	T	12	54	22	36	0	0
		chr1_S3893095	chr1	3893095	C	T	65	13	94	0	0.925293	1.0745e-08
		chr1_S3893102	chr1	3893102	A	C	0	75	34	58	0	0
		chr1_S3893445	chr1	3893445	G	T	28	9	29	3	0	0
		chr1_S3893447	chr1	3893447	T	G	0	38	20	16	0	0
		chr1_S4024540	chr1	4024540	C	T	31	3	25	10	0	0
		chr1_S4024553	chr1	4024553	T	G	28	2	26	9	0	0
		chr1_S4038486	chr1	4038486	G	T	16	36	16	24	0	0
		chr1_S4038625	chr1	4038625	G	A	10	20	16	15	0	0
		chr1_S4039502	chr1	4039502	T	C	49	12	41	14	0	0
		chr1_S4039539	chr1	4039539	C	A	88	13	60	17	0	0
		chr1_S4040233	chr1	4040233	A	G	18	94	28	59	0	0
		chr1_S4040251	chr1	4040251	C	T	18	94	41	46	0	0
		chr1_S4040302	chr1	4040302	G	C	107	0	71	13	0	0
		chr1_S4042776	chr1	4042776	C	A	32	0	24	7	0	0
		chr1_S4043034	chr1	4043034	C	T	37	0	37	5	0	0
		chr1_S4052912	chr1	4052912	G	A	69	101	37	29	0	0
		chr1_S4053032	chr1	4053032	G	A	244	10	134	28	0	0
		chr1_S4053052	chr1	4053052	A	C	242	29	106	77	0	0
		chr1_S4053253	chr1	4053253	G	C	97	84	220	14	0	0
		chr1_S4053280	chr1	4053280	G	A	194	1	115	164	0	0
		chr1_S4053351	chr1	4053351	C	G	198	105	443	1	0	0
		chr1_S4053394	chr1	4053394	C	G	160	193	443	100	0	0
		chr1_S4053499	chr1	4053499	G	C	57	170	355	31	0	0
		chr1_S4053787	chr1	4053787	G	C	189	37	183	74	0	0
		chr1_S4054008	chr1	4054008	G	C	22	172	103	201	0	0
		chr1_S4054060	chr1	4054060	C	T	44	71	173	15	0	0
		chr1_S4054083	chr1	4054083	A	T	112	0	68	100	0	0
		chr1_S4054108	chr1	4054108	G	C	98	15	175	0	0.957958	5.05251e-15
		chr1_S4054150	chr1	4054150	C	A	64	8	97	0	0.927792	6.50062e-11
		chr1_S4054184	chr1	4054184	G	A	56	8	25	58	0	0
		chr1_S4054213	chr1	4054213	G	T	5	51	14	50	0	0
		chr1_S4054354	chr1	4054354	G	A	12	18	52	5	0	0
		chr1_S4054528	chr1	4054528	C	T	191	39	264	19	0	0
		chr1_S4054692	chr1	4054692	A	T	29	118	151	31	0	0
		chr1_S4054778	chr1	4054778	G	A	135	0	173	21	0	0
		chr1_S4054861	chr1	4054861	C	G	65	113	90	156	0	0
		chr1_S4055146	chr1	4055146	C	G	94	68	236	23	0	0
		chr1_S4062081	chr1	4062081	A	G	25	30	60	2	0	0
		chr1_S4062103	chr1	4062103	A	G	44	37	100	0	0.930109	0.246692
		chr1_S4062105	chr1	4062105	T	C	75	11	70	33	0	0
		chr1_S4062229	chr1	4062229	A	G	83	62	122	178	0	0
		chr1_S4062265	chr1	4062265	G	A	69	27	90	142	0	0
		chr1_S4069474	chr1	4069474	G	T	348	2	421	107	0	0
		chr1_S4069733	chr1	4069733	C	A	91	0	77	9	0	0
		chr1_S4119598	chr1	4119598	GC	G	5	34	18	24	0	0
		chr1_S4119750	chr1	4119750	C	A	65	113	111	53	0	0
		chr1_S4193062	chr1	4193062	TC	T	0	62	0	98	0.928584	2.50245e-17
		chr1_S4193538	chr1	4193538	G	A	422	2	415	95	0	0
		chr1_S4193787	chr1	4193787	C	T	107	14	166	0	0.95629	1.0582e-17
		chr1_S4193790	chr1	4193790	C	T	104	9	158	0	0.954581	3.04132e-20
		chr1_S4241097	chr1	4241097	C	A	59	120	118	175	0	0
		chr1_S4241160	chr1	4241160	T	G	114	107	189	178	0	0
		chr1_S4241274	chr1	4241274	C	A	158	1	146	151	0	0
		chr1_S4241360	chr1	4241360	C	A	45	26	178	8	0	0
		chr1_S4288358	chr1	4288358	G	C	23	11	40	0	0.793759	0.0457703
		chr1_S4288464	chr1	4288464	A	C	25	5	39	0	0.787232	0.000976912
		chr1_S4445800	chr1	4445800	GC	G	65	0	48	13	0	0
		chr1_S4445807	chr1	4445807	T	C	77	2	53	14	0	0
		chr1_S4445994	chr1	4445994	T	G	314	412	466	2	0	0
		chr1_S4446034	chr1	4446034	C	G	483	249	435	54	0	0
		chr1_S4446040	chr1	4446040	C	G	475	263	419	71	0	0
		chr1_S4446759	chr1	4446759	T	C	76	28	139	35	0	0
		chr1_S4446791	chr1	4446791	T	A	0	75	140	30	0	0
		chr1_S4446973	chr1	4446973	C	CG	2	60	33	4	0	0
		chr1_S4446980	chr1	4446980	G	A	62	0	31	4	0	0
		chr1_S4548125	chr1	4548125	C	G	33	8	40	0	0.793759	0.000307722
		chr1_S4548134	chr1	4548134	G	C	32	8	42	0	0.805787	0.000466692
		chr1_S4548269	chr1	4548269	C	A	36	5	41	0	0.799936	4.97368e-06
		chr1_S4548329	chr1	4548329	G	C	29	4	39	0	0.787232	5.90548e-05
		chr1_S4601464	chr1	4601464	T	G	14	19	86	5	0	0
		chr1_S4601470	chr1	4601470	G	T	39	0	86	10	0	0
		chr1_S4601500	chr1	4601500	C	G	37	27	50	52	0	0
		chr1_S4601510	chr1	4601510	A	G	34	48	112	13	0	0
		chr1_S4601677	chr1	4601677	G	C	94	65	143	171	0	0
		chr1_S4601710	chr1	4601710	C	G	60	101	353	2	0	0
		chr1_S4601740	chr1	4601740	C	G	4	195	373	7	0	0
		chr1_S4601764	chr1	4601764	C	G	182	39	373	15	0	0
		chr1_S4601909	chr1	4601909	C	A	275	1	209	40	0	0
		chr1_S4603745	chr1	4603745	G	A	91	0	62	8	0	0
		chr1_S4603763	chr1	4603763	G	T	136	0	90	23	0	0
		chr1_S4603814	chr1	4603814	G	C	57	88	83	39	0	0
		chr1_S4603919	chr1	4603919	T	C	28	31	32	18	0	0
		chr1_S4604183	chr1	4604183	C	G	66	10	133	0	0.947364	2.68759e-10
		chr1_S4604356	chr1	4604356	C	A	51	12	237	0	0.964864	2.86345e-06
		chr1_S4609084	chr1	4609084	T	C	87	9	84	19	0	0
		chr1_S4609260	chr1	4609260	T	C	101	18	97	19	0	0
		chr1_S4609477	chr1	4609477	T	C	150	0	93	11	0	0
		chr1_S4609633	chr1	4609633	A	G	75	15	73	25	0	0
		chr1_S4610994	chr1	4610994	C	A	95	0	77	13	0	0
		chr1_S4611051	chr1	4611051	G	A	95	12	87	23	0	0
		chr1_S4611085	chr1	4611085	C	T	99	0	98	16	0	0
		chr1_S4615321	chr1	4615321	C	A	41	6	34	3	0	0
		chr1_S4615449	chr1	4615449	A	T	66	8	45	9	0	0
		chr1_S4767289	chr1	4767289	C	T	26	81	75	27	0	0
		chr1_S4767449	chr1	4767449	G	C	106	63	151	61	0	0
		chr1_S4767789	chr1	4767789	C	A	166	9	177	18	0	0
		chr1_S4767852	chr1	4767852	G	C	129	28	185	0	0.959547	9.43928e-16
		chr1_S4767903	chr1	4767903	C	T	78	8	92	0	0.923516	2.49025e-14
		chr1_S4767920	chr1	4767920	G	A	57	3	46	22	0	0
		chr1_S4771560	chr1	4771560	G	A	163	3	144	76	0	0
		chr1_S4771623	chr1	4771623	C	A	125	0	146	20	0	0
		chr1_S4771918	chr1	4771918	T	C	131	0	118	53	0	0
		chr1_S4772031	chr1	4772031	G	A	154	0	405	35	0	0
		chr1_S4772091	chr1	4772091	CT	C	46	2	206	43	0	0
		chr1_S4862699	chr1	4862699	AG	A	0	35	10	22	0	0
		chr1_S4877319	chr1	4877319	G	C	235	63	273	0	0.966848	1.64582e-23
		chr1_S4984047	chr1	4984047	A	G	115	61	119	0	0.941511	7.23968e-05
		chr1_S4984050	chr1	4984050	AGG	A	114	77	102	29	0	0
		chr1_S4984147	chr1	4984147	T	C	222	8	129	17	0	0
		chr1_S4984194	chr1	4984194	T	A	132	19	66	33	0	0
		chr1_S4984243	chr1	4984243	C	A	51	23	39	0	0.787232	0.00176473
		chr1_S4993136	chr1	4993136	G	GT	52	9	54	0	0.857364	1.13018e-07
		chr1_S4993323	chr1	4993323	G	C	63	12	69	9	0	0
		chr1_S4993338	chr1	4993338	G	A	71	19	71	18	0	0
		chr1_S4994206	chr1	4994206	C	G	73	0	47	7	0	0
		chr1_S4994210	chr1	4994210	C	A	66	12	57	0	0.866442	2.43376e-09
		chr1_S4994303	chr1	4994303	G	C	171	0	125	13	0	0
		chr1_S4994323	chr1	4994323	G	A	168	0	125	13	0	0
		chr1_S4994378	chr1	4994378	C	G	123	26	98	1	0	0
		chr1_S4994388	chr1	4994388	C	T	142	0	71	17	0	0
		chr1_S4994408	chr1	4994408	A	T	88	51	32	48	0	0
		chr1_S4994443	chr1	4994443	C	T	72	23	59	0	0.871904	1.34203e-06
		chr1_S4994459	chr1	4994459	A	G	67	16	38	5	0	0
		chr1_S5010091	chr1	5010091	G	C	39	7	52	3	0	0
		chr1_S5010131	chr1	5010131	C	A	60	0	69	9	0	0
		chr1_S5010142	chr1	5010142	G	C	71	9	112	16	0	0
		chr1_S5010200	chr1	5010200	A	G	136	60	257	84	0	0
		chr1_S5010315	chr1	5010315	C	A	51	41	99	57	0	0
		chr1_S5045931	chr1	5045931	G	A	427	0	175	17	0	0
		chr1_S5045935	chr1	5045935	G	A	429	0	176	16	0	0
		chr1_S5046087	chr1	5046087	C	T	153	15	97	0	0.927792	1.68965e-28
		chr1_S5046128	chr1	5046128	C	G	0	69	25	35	0	0
		chr1_S5046132	chr1	5046132	A	T	0	66	25	36	0	0
		chr1_S5046147	chr1	5046147	A	C	71	0	58	9	0	0
		chr1_S5046271	chr1	5046271	T	A	0	55	10	49	0	0
		chr1_S5047814	chr1	5047814	G	T	62	24	65	1	0	0
		chr1_S5087514	chr1	5087514	C	T	30	7	30	0	0.707088	0.000521961
		chr1_S5087625	chr1	5087625	C	G	39	16	47	6	0	0
		chr1_S5088311	chr1	5088311	C	T	111	0	41	6	0	0
		chr1_S5088337	chr1	5088337	C	T	120	0	42	7	0	0
		chr1_S5088364	chr1	5088364	C	G	19	98	30	22	0	0
		chr1_S5088400	chr1	5088400	G	C	98	0	28	12	0	0
		chr1_S5090091	chr1	5090091	G	T	31	67	40	61	0	0
		chr1_S5091942	chr1	5091942	G	C	71	19	275	0	0.966934	1.20803e-07
		chr1_S5091970	chr1	5091970	G	C	80	15	239	1	0	0
		chr1_S5092027	chr1	5092027	A	C	54	42	200	0	0.961513	0.133543
		chr1_S5092087	chr1	5092087	T	C	0	46	0	86	0.917576	1.22519e-12
		chr1_S5092362	chr1	5092362	G	A	45	26	47	0	0.830909	0.0225811
		chr1_S5092412	chr1	5092412	G	C	56	6	37	0	0.773014	3.56988e-10
		chr1_S5244754	chr1	5244754	C	T	29	57	0	47	0.830909	0.00322932
		chr1_S5244757	chr1	5244757	C	A	73	9	48	0	0.83523	1.75228e-12
		chr1_S5244774	chr1	5244774	A	T	98	0	53	9	0	0
		chr1_S5244792	chr1	5244792	C	T	109	11	74	0	0.902127	4.21765e-20
		chr1_S5244826	chr1	5244826	C	T	119	23	35	50	0	0
		chr1_S5244892	chr1	5244892	C	T	104	15	70	0	0.895549	2.033e-16
		chr1_S5244973	chr1	5244973	T	C	67	2	48	8	0	0
		chr1_S5245043	chr1	5245043	G	A	52	5	45	8	0	0
		chr1_S5245051	chr1	5245051	C	T	51	5	45	8	0	0
		chr1_S5245067	chr1	5245067	G	A	57	0	46	11	0	0
		chr1_S5245090	chr1	5245090	C	G	31	24	23	31	0	0
		chr1_S5245092	chr1	5245092	T	C	44	12	54	0	0.857364	5.67841e-05
		chr1_S5245101	chr1	5245101	C	T	43	9	53	0	0.854072	8.38392e-06
		chr1_S5245209	chr1	5245209	T	C	72	0	52	19	0	0
		chr1_S5245234	chr1	5245234	G	A	62	32	46	24	0	0
		chr1_S5245250	chr1	5245250	G	A	65	30	48	27	0	0
		chr1_S5245273	chr1	5245273	C	T	87	22	73	0	0.900562	1.22828e-09
		chr1_S5245552	chr1	5245552	T	C	23	112	24	70	0	0
		chr1_S5245571	chr1	5245571	G	A	155	14	106	0	0.934262	9.71594e-30
		chr1_S5245585	chr1	5245585	C	A	157	18	95	13	0	0
		chr1_S5245709	chr1	5245709	T	C	60	96	71	41	0	0
		chr1_S5245879	chr1	5245879	G	A	145	33	113	0	0.938426	5.29201e-17
		chr1_S5245951	chr1	5245951	G	A	142	31	77	35	0	0
		chr1_S5245986	chr1	5245986	C	G	126	59	57	42	0	0
		chr1_S5246093	chr1	5246093	C	T	140	24	94	10	0	0
		chr1_S5246103	chr1	5246103	C	T	118	45	111	0	0.937303	2.70597e-08
		chr1_S5246167	chr1	5246167	A	C	102	33	117	2	0	0
		chr1_S5246185	chr1	5246185	G	C	66	65	71	54	0	0
		chr1_S5246415	chr1	5246415	C	T	136	21	40	5	0	0
		chr1_S5246593	chr1	5246593	G	A	166	0	90	23	0	0
		chr1_S5246714	chr1	5246714	C	T	244	1	141	23	0	0
		chr1_S5246830	chr1	5246830	C	G	178	63	112	80	0	0
		chr1_S5246908	chr1	5246908	C	T	186	2	131	28	0	0
		chr1_S5247177	chr1	5247177	T	C	30	18	46	7	0	0
		chr1_S5326139	chr1	5326139	C	T	30	28	6	25	0	0
		chr1_S5326176	chr1	5326176	C	T	88	11	66	0	0.888019	6.59848e-15
		chr1_S5326201	chr1	5326201	G	A	111	0	71	7	0	0
		chr1_S5326239	chr1	5326239	T	C	97	36	55	40	0	0
		chr1_S5326260	chr1	5326260	C	T	127	14	104	9	0	0
		chr1_S5326321	chr1	5326321	T	C	112	37	83	25	0	0
		chr1_S5326352	chr1	5326352	G	A	136	22	109	1	0	0
		chr1_S5326410	chr1	5326410	T	C	150	15	111	4	0	0
		chr1_S5326424	chr1	5326424	T	C	133	20	80	40	0	0
		chr1_S5326441	chr1	5326441	G	T	1	160	0	135	0.948073	1.69869e-44
		chr1_S5326515	chr1	5326515	G	A	234	0	135	67	0	0
		chr1_S5326548	chr1	5326548	G	T	196	32	220	1	0	0
		chr1_S5326614	chr1	5326614	C	T	199	21	204	0	0.961967	5.19011e-36
		chr1_S5326676	chr1	5326676	A	G	0	171	1	144	0	0
		chr1_S5326722	chr1	5326722	G	C	138	31	75	40	0	0
		chr1_S5326746	chr1	5326746	C	T	170	43	81	84	0	0
		chr1_S5326925	chr1	5326925	T	C	227	28	80	72	0	0
		chr1_S5326957	chr1	5326957	A	G	306	13	128	45	0	0
		chr1_S5326986	chr1	5326986	C	A	252	89	202	0	0.961743	2.11862e-18
		chr1_S5327007	chr1	5327007	T	G	346	9	160	45	0	0
		chr1_S5327079	chr1	5327079	A	C	362	25	173	124	0	0
		chr1_S5327107	chr1	5327107	A	G	274	88	305	0	0.967993	1.86526e-22
		chr1_S5327193	chr1	5327193	T	C	386	135	220	258	0	0
		chr1_S5327211	chr1	5327211	G	C	579	0	450	56	0	0
		chr1_S5327278	chr1	5327278	G	A	765	81	732	42	0	0
		chr1_S5327346	chr1	5327346	G	A	667	107	432	272	0	0
		chr1_S5327366	chr1	5327366	C	T	700	68	588	105	0	0
		chr1_S5327385	chr1	5327385	G	A	722	60	576	114	0	0
		chr1_S5327458	chr1	5327458	A	G	531	154	305	291	0	0
		chr1_S5327583	chr1	5327583	C	T	1	453	0	418	0.969843	3.7148e-131
		chr1_S5327668	chr1	5327668	T	C	197	85	109	118	0	0
		chr1_S5327765	chr1	5327765	G	T	30	14	39	0	0.787232	0.0201375
		chr1_S5345512	chr1	5345512	G	C	34	0	66	12	0	0
		chr1_S5345604	chr1	5345604	C	G	0	76	48	79	0	0
		chr1_S5345617	chr1	5345617	T	G	75	0	108	18	0	0
		chr1_S5347678	chr1	5347678	G	C	13	21	17	36	0	0
		chr1_S5347717	chr1	5347717	C	T	42	0	62	8	0	0
		chr1_S5347735	chr1	5347735	C	T	53	0	86	9	0	0
		chr1_S5347740	chr1	5347740	G	A	58	2	83	24	0	0
		chr1_S5347798	chr1	5347798	C	T	20	47	81	58	0	0
		chr1_S5348020	chr1	5348020	G	A	30	8	38	18	0	0
		chr1_S5348597	chr1	5348597	T	C	37	9	22	20	0	0
		chr1_S5348620	chr1	5348620	G	A	42	8	44	6	0	0
		chr1_S5348774	chr1	5348774	G	C	29	7	21	14	0	0
		chr1_S5381500	chr1	5381500	G	C	43	19	49	38	0	0
		chr1_S5386890	chr1	5386890	C	T	41	5	77	7	0	0
		chr1_S5439182	chr1	5439182	C	T	22	15	49	0	0.839351	0.172785
		chr1_S5439211	chr1	5439211	TAA	T	28	12	35	27	0	0
		chr1_S5441654	chr1	5441654	C	G	33	30	73	46	0	0
		chr1_S5441711	chr1	5441711	G	C	93	26	173	0	0.957608	2.13401e-09
		chr1_S5441762	chr1	5441762	G	C	89	21	235	0	0.964723	2.13596e-10
		chr1_S5441936	chr1	5441936	T	G	15	85	50	84	0	0
		chr1_S5442071	chr1	5442071	A	C	137	62	150	0	0.952619	2.3174e-07
		chr1_S5442080	chr1	5442080	G	A	167	20	139	0	0.949413	1.17762e-28
		chr1_S5442646	chr1	5442646	A	C	44	28	40	0	0.793759	0.0467085
		chr1_S5442655	chr1	5442655	C	T	63	10	37	4	0	0
		chr1_S5442715	chr1	5442715	A	C	68	11	49	0	0.839351	3.00968e-10
		chr1_S5442724	chr1	5442724	C	A	70	10	46	4	0	0
		chr1_S5531718	chr1	5531718	C	G	210	61	0	100	0.930109	0.975915
		chr1_S5531805	chr1	5531805	C	G	192	99	45	0	0.821613	1.03099e-07
		chr1_S5531820	chr1	5531820	C	G	175	91	2	37	0	0
		chr1_S5538367	chr1	5538367	C	T	72	18	56	9	0	0
		chr1_S5538396	chr1	5538396	TA	T	67	42	71	0	0.897276	0.0144296
		chr1_S5542459	chr1	5542459	C	T	31	18	12	37	0	0
		chr1_S5542479	chr1	5542479	A	G	34	30	14	57	0	0
		chr1_S5542608	chr1	5542608	A	C	77	16	1	38	0	0
		chr1_S5629032	chr1	5629032	G	C	33	0	23	7	0	0
		chr1_S5629035	chr1	5629035	G	C	28	7	30	0	0.707088	0.00119532
		chr1_S5629078	chr1	5629078	G	A	33	6	32	2	0	0
		chr1_S5629095	chr1	5629095	G	C	34	6	34	0	0.748273	3.73265e-05
		chr1_S5629116	chr1	5629116	C	T	34	6	30	0	0.707088	3.73265e-05
		chr1_S5731770	chr1	5731770	T	C	22	8	16	15	0	0
		chr1_S5731830	chr1	5731830	T	G	24	12	20	24	0	0
		chr1_S5731936	chr1	5731936	A	G	21	22	28	32	0	0
		chr1_S5731991	chr1	5731991	A	G	61	25	61	33	0	0
		chr1_S5732049	chr1	5732049	A	G	61	45	47	49	0	0
		chr1_S5740373	chr1	5740373	C	T	10	26	6	28	0	0
		chr1_S5740426	chr1	5740426	C	A	5	41	9	38	0	0
		chr1_S5747151	chr1	5747151	C	T	61	15	34	0	0.748273	3.96696e-07
		chr1_S5820453	chr1	5820453	C	T	33	33	10	89	0	0
		chr1_S5820515	chr1	5820515	G	T	56	53	49	80	0	0
		chr1_S5820656	chr1	5820656	A	AT	102	24	167	0	0.956488	7.65954e-12
		chr1_S5821810	chr1	5821810	C	G	34	4	39	0	0.787232	4.42667e-06
		chr1_S5875476	chr1	5875476	G	T	179	234	583	152	0	0
		chr1_S5875790	chr1	5875790	G	A	234	8	262	22	0	0
		chr1_S5875982	chr1	5875982	C	T	77	5	124	13	0	0
		chr1_S5876075	chr1	5876075	C	T	401	24	578	55	0	0
		chr1_S5876174	chr1	5876174	C	T	384	80	692	32	0	0
		chr1_S5876291	chr1	5876291	T	C	42	142	96	179	0	0
		chr1_S5876746	chr1	5876746	A	T	93	293	256	381	0	0
		chr1_S5876863	chr1	5876863	T	G	87	228	216	354	0	0
		chr1_S5877003	chr1	5877003	C	T	41	21	76	55	0	0
		chr1_S5953175	chr1	5953175	T	C	2	75	24	65	0	0
		chr1_S5953276	chr1	5953276	A	G	90	26	29	118	0	0
		chr1_S5953343	chr1	5953343	T	A	93	5	104	28	0	0
		chr1_S5953405	chr1	5953405	C	T	106	3	99	16	0	0
		chr1_S5953690	chr1	5953690	C	T	89	0	129	25	0	0
		chr1_S5953768	chr1	5953768	C	T	85	0	115	23	0	0
		chr1_S5953843	chr1	5953843	C	G	59	41	153	12	0	0
		chr1_S5953957	chr1	5953957	C	T	44	0	31	30	0	0
		chr1_S5953982	chr1	5953982	G	A	42	0	49	10	0	0
		chr1_S5954256	chr1	5954256	C	T	8	35	93	0	0.924417	0.975834
		chr1_S5987470	chr1	5987470	A	T	59	146	284	2	0	0
		chr1_S5989271	chr1	5989271	A	G	180	4	112	78	0	0
		chr1_S5991493	chr1	5991493	C	T	15	100	78	74	0	0
		chr1_S6083678	chr1	6083678	G	A	18	28	53	0	0.854072	0.892321
		chr1_S6084682	chr1	6084682	T	G	17	27	26	14	0	0
		chr1_S6084687	chr1	6084687	G	A	41	2	33	5	0	0
		chr1_S6194175	chr1	6194175	G	C	48	23	71	0	0.897276	0.00409451
		chr1_S6194248	chr1	6194248	G	A	115	21	140	0	0.949732	7.3956e-16
		chr1_S6194347	chr1	6194347	C	G	101	25	117	2	0	0
		chr1_S6194445	chr1	6194445	G	C	113	22	79	10	0	0
		chr1_S6194511	chr1	6194511	C	T	41	97	0	65	0.885964	4.02904e-06
		chr1_S6194517	chr1	6194517	G	C	141	0	54	11	0	0
		chr1_S6194550	chr1	6194550	T	C	80	48	54	6	0	0
		chr1_S6194914	chr1	6194914	G	A	87	9	64	13	0	0
		chr1_S6195156	chr1	6195156	G	A	100	52	104	14	0	0
		chr1_S6195213	chr1	6195213	T	A	136	144	5	286	0	0
		chr1_S6195232	chr1	6195232	A	G	267	49	314	2	0	0
		chr1_S6195252	chr1	6195252	T	C	279	43	333	0	0.968691	5.00052e-42
		chr1_S6195423	chr1	6195423	G	C	289	44	157	134	0	0
		chr1_S6195489	chr1	6195489	C	T	321	33	336	1	0	0
		chr1_S6195492	chr1	6195492	C	A	140	213	3	334	0	0
		chr1_S6195534	chr1	6195534	T	C	384	33	431	2	0	0
		chr1_S6195555	chr1	6195555	G	T	358	28	384	2	0	0
		chr1_S6197410	chr1	6197410	T	G	38	22	50	6	0	0
		chr1_S6197462	chr1	6197462	A	G	42	18	47	6	0	0
		chr1_S6197473	chr1	6197473	T	C	56	0	43	9	0	0
		chr1_S6197919	chr1	6197919	T	C	217	107	111	189	0	0
		chr1_S6197966	chr1	6197966	T	C	82	27	99	12	0	0
		chr1_S6198518	chr1	6198518	C	T	51	51	83	11	0	0
		chr1_S6198563	chr1	6198563	T	C	55	88	108	19	0	0
		chr1_S6198642	chr1	6198642	A	G	177	10	69	55	0	0
		chr1_S6198656	chr1	6198656	G	A	116	37	81	21	0	0
		chr1_S6220087	chr1	6220087	T	C	25	17	28	12	0	0
		chr1_S6220122	chr1	6220122	C	G	17	62	0	86	0.917576	1.21008e-06
		chr1_S6220189	chr1	6220189	A	G	89	74	100	96	0	0
		chr1_S6220192	chr1	6220192	C	T	167	0	130	69	0	0
		chr1_S6220233	chr1	6220233	A	T	180	0	174	37	0	0
		chr1_S6220341	chr1	6220341	G	A	246	1	230	39	0	0
		chr1_S6220407	chr1	6220407	A	G	97	52	98	69	0	0
		chr1_S6220476	chr1	6220476	G	T	29	11	47	0	0.830909	0.00789979
		chr1_S6220779	chr1	6220779	T	C	23	93	54	130	0	0
		chr1_S6223039	chr1	6223039	A	G	12	26	22	36	0	0
		chr1_S6223057	chr1	6223057	C	T	57	2	70	7	0	0
		chr1_S6223077	chr1	6223077	C	T	46	29	74	39	0	0
		chr1_S6223147	chr1	6223147	G	A	14	69	38	94	0	0
		chr1_S6223191	chr1	6223191	C	T	91	15	181	0	0.958941	1.98789e-13
		chr1_S6223222	chr1	6223222	T	C	21	77	39	117	0	0
		chr1_S6223306	chr1	6223306	T	C	27	66	78	96	0	0
		chr1_S6223315	chr1	6223315	G	A	82	2	125	33	0	0
		chr1_S6223393	chr1	6223393	T	C	38	18	110	9	0	0
		chr1_S6223401	chr1	6223401	A	G	38	14	106	0	0.934262	0.00176005
		chr1_S6224579	chr1	6224579	G	C	23	7	124	0	0.943797	0.00808578
		chr1_S6224594	chr1	6224594	C	T	26	4	124	3	0	0
		chr1_S6224609	chr1	6224609	G	T	23	7	130	0	0.946245	0.00808578
		chr1_S6243364	chr1	6243364	A	T	0	61	97	33	0	0
		chr1_S6243387	chr1	6243387	T	A	23	38	100	25	0	0
		chr1_S6243438	chr1	6243438	G	T	52	9	79	0	0.909247	1.13018e-07
		chr1_S6250215	chr1	6250215	A	T	49	42	55	53	0	0
		chr1_S6550187	chr1	6550187	T	G	21	24	47	23	0	0
		chr1_S6550419	chr1	6550419	A	G	239	164	414	184	0	0
		chr1_S6550467	chr1	6550467	C	G	375	70	651	30	0	0
		chr1_S6550485	chr1	6550485	G	A	247	132	427	183	0	0
		chr1_S6809534	chr1	6809534	G	A	68	0	61	54	0	0
		chr1_S6837242	chr1	6837242	C	T	24	20	13	26	0	0
		chr1_S6837341	chr1	6837341	G	A	107	13	107	34	0	0
		chr1_S6837347	chr1	6837347	C	T	104	12	149	0	0.952353	3.40639e-18
		chr1_S6837374	chr1	6837374	A	G	0	138	0	188	0.959977	6.58002e-40
		chr1_S6837401	chr1	6837401	G	A	149	23	226	0	0.964042	1.47875e-22
		chr1_S6837522	chr1	6837522	G	A	35	8	47	24	0	0
		chr1_S6839085	chr1	6839085	C	T	27	15	62	11	0	0
		chr1_S6839094	chr1	6839094	C	T	24	22	79	8	0	0
		chr1_S6839166	chr1	6839166	C	T	92	120	234	73	0	0
		chr1_S6841331	chr1	6841331	G	A	43	1	39	9	0	0
		chr1_S6841366	chr1	6841366	G	A	21	36	33	30	0	0
		chr1_S6841372	chr1	6841372	A	G	38	25	53	12	0	0
		chr1_S6841433	chr1	6841433	C	A	98	17	103	7	0	0
		chr1_S6841454	chr1	6841454	C	T	106	26	123	13	0	0
		chr1_S6841457	chr1	6841457	A	C	130	5	107	30	0	0
		chr1_S6841523	chr1	6841523	C	T	105	54	131	44	0	0
		chr1_S6841578	chr1	6841578	C	T	120	62	167	28	0	0
		chr1_S6841618	chr1	6841618	C	G	132	80	172	42	0	0
		chr1_S6841647	chr1	6841647	T	A	176	29	222	0	0.963711	1.31572e-25
		chr1_S6841785	chr1	6841785	G	A	162	86	218	69	0	0
		chr1_S6843364	chr1	6843364	C	G	13	59	7	46	0	0
		chr1_S6843426	chr1	6843426	T	C	70	40	78	18	0	0
		chr1_S6843466	chr1	6843466	G	C	150	3	117	23	0	0
		chr1_S6843479	chr1	6843479	G	A	131	3	105	24	0	0
		chr1_S6843497	chr1	6843497	G	A	74	35	98	17	0	0
		chr1_S6843582	chr1	6843582	T	G	9	43	13	43	0	0
		chr1_S6849233	chr1	6849233	T	G	9	34	0	36	0.765259	0.00041358
		chr1_S6849247	chr1	6849247	A	G	9	34	0	36	0.765259	0.00041358
		chr1_S6849540	chr1	6849540	G	A	30	10	21	25	0	0
		chr1_S6849596	chr1	6849596	C	T	37	3	36	8	0	0
		chr1_S6850715	chr1	6850715	T	G	63	2	51	8	0	0
		chr1_S6850732	chr1	6850732	G	A	69	9	74	0	0.902127	1.57278e-11
		chr1_S6850765	chr1	6850765	G	A	79	2	56	25	0	0
		chr1_S6850821	chr1	6850821	C	T	44	22	60	26	0	0
		chr1_S6850931	chr1	6850931	G	T	49	24	58	23	0	0
		chr1_S6850941	chr1	6850941	C	A	40	30	42	38	0	0
		chr1_S6851093	chr1	6851093	T	A	28	15	33	10	0	0
		chr1_S6851256	chr1	6851256	G	A	44	8	27	17	0	0
		chr1_S6921146	chr1	6921146	A	G	32	8	68	0	0.891915	0.000466692
		chr1_S6921156	chr1	6921156	G	GA	39	0	11	49	0	0
		chr1_S6921203	chr1	6921203	A	G	15	31	70	7	0	0
		chr1_S6921238	chr1	6921238	C	G	51	13	77	0	0.906531	6.31603e-06
		chr1_S6921276	chr1	6921276	G	T	25	47	0	97	0.927792	0.0105216
		chr1_S6921286	chr1	6921286	C	G	32	46	88	13	0	0
		chr1_S6921323	chr1	6921323	G	A	86	10	99	1	0	0
		chr1_S6921403	chr1	6921403	C	G	103	33	121	1	0	0
		chr1_S6921441	chr1	6921441	C	T	75	56	74	19	0	0
		chr1_S6921570	chr1	6921570	G	T	111	15	129	1	0	0
		chr1_S6921597	chr1	6921597	T	A	5	115	0	126	0.944646	1.35957e-26
		chr1_S6921677	chr1	6921677	G	A	45	33	41	27	0	0
		chr1_S6922283	chr1	6922283	G	A	115	27	107	24	0	0
		chr1_S6922413	chr1	6922413	C	A	159	7	112	32	0	0
		chr1_S6922417	chr1	6922417	G	A	124	38	93	44	0	0
		chr1_S6922432	chr1	6922432	C	T	119	33	79	42	0	0
		chr1_S6922442	chr1	6922442	G	T	112	35	82	31	0	0
		chr1_S6922545	chr1	6922545	C	G	187	5	119	13	0	0
		chr1_S6922603	chr1	6922603	C	T	125	31	95	17	0	0
		chr1_S6922620	chr1	6922620	C	T	127	24	90	16	0	0
		chr1_S6922660	chr1	6922660	T	C	110	0	55	28	0	0
		chr1_S6922678	chr1	6922678	C	A	102	13	80	0	0.910545	4.31766e-17
		chr1_S6922700	chr1	6922700	C	G	15	97	48	24	0	0
		chr1_S6922827	chr1	6922827	G	C	64	39	60	23	0	0
		chr1_S6922829	chr1	6922829	G	GC	0	97	0	82	0.913026	1.09655e-27
		chr1_S6922925	chr1	6922925	C	G	87	26	80	16	0	0
		chr1_S6923033	chr1	6923033	T	C	112	46	151	0	0.95288	3.52562e-07
		chr1_S6923043	chr1	6923043	A	G	117	40	129	22	0	0
		chr1_S6923137	chr1	6923137	T	C	93	49	77	29	0	0
		chr1_S6923294	chr1	6923294	G	C	22	99	52	40	0	0
		chr1_S6923405	chr1	6923405	T	C	20	116	0	113	0.938426	1.45978e-16
		chr1_S6923520	chr1	6923520	G	C	220	19	114	112	0	0
		chr1_S6923648	chr1	6923648	C	G	144	3	146	16	0	0
		chr1_S6923719	chr1	6923719	A	G	42	64	74	34	0	0
		chr1_S6923802	chr1	6923802	C	G	94	41	29	81	0	0
		chr1_S6923834	chr1	6923834	A	G	75	49	60	37	0	0
		chr1_S6923837	chr1	6923837	A	G	84	40	85	12	0	0
		chr1_S6923888	chr1	6923888	T	C	80	7	43	17	0	0
		chr1_S7040916	chr1	7040916	C	T	45	2	27	16	0	0
		chr1_S7040997	chr1	7040997	C	A	41	5	17	17	0	0
		chr1_S7045884	chr1	7045884	C	G	24	9	25	6	0	0
		chr1_S7046272	chr1	7046272	T	G	37	14	18	12	0	0
		chr1_S7046295	chr1	7046295	T	C	52	7	26	17	0	0
		chr1_S7046299	chr1	7046299	C	T	59	0	37	6	0	0
		chr1_S7046325	chr1	7046325	A	G	30	20	47	0	0.830909	0.112848
		chr1_S7086837	chr1	7086837	A	C	12	19	35	10	0	0
		chr1_S7086865	chr1	7086865	T	C	21	57	37	30	0	0
		chr1_S7086958	chr1	7086958	A	G	111	13	92	0	0.923516	2.7605e-19
		chr1_S7087495	chr1	7087495	C	T	93	140	140	57	0	0
		chr1_S7087838	chr1	7087838	C	A	279	33	259	0	0.966184	4.5239e-48
		chr1_S7089822	chr1	7089822	G	A	207	3	121	21	0	0
		chr1_S7090706	chr1	7090706	G	A	102	3	43	18	0	0
		chr1_S7090724	chr1	7090724	G	A	98	2	38	16	0	0
		chr1_S7091069	chr1	7091069	C	A	87	0	31	5	0	0
		chr1_S7091140	chr1	7091140	G	C	37	13	30	4	0	0
		chr1_S7193037	chr1	7193037	T	C	78	60	2	105	0	0
		chr1_S7193198	chr1	7193198	C	T	116	0	80	11	0	0
		chr1_S7193213	chr1	7193213	C	T	48	51	0	83	0.914213	0.407361
		chr1_S7195053	chr1	7195053	G	A	125	26	138	10	0	0
		chr1_S7195339	chr1	7195339	G	A	55	45	0	57	0.866442	0.836159
		chr1_S7198087	chr1	7198087	T	G	56	52	2	46	0	0
		chr1_S7198138	chr1	7198138	G	A	173	27	64	35	0	0
		chr1_S7198150	chr1	7198150	G	A	204	0	60	42	0	0
		chr1_S7198181	chr1	7198181	G	A	151	28	102	1	0	0
		chr1_S7198266	chr1	7198266	G	C	123	15	111	0	0.937303	5.59802e-21
		chr1_S7198347	chr1	7198347	G	C	68	13	86	0	0.917576	2.51614e-09
		chr1_S7263144	chr1	7263144	A	C	27	6	40	1	0	0
		chr1_S7263700	chr1	7263700	T	C	34	5	51	0	0.847042	1.37548e-05
		chr1_S7263755	chr1	7263755	GT	G	23	10	24	23	0	0
		chr1_S7297632	chr1	7297632	C	T	54	19	42	17	0	0
		chr1_S7297635	chr1	7297635	T	G	0	74	0	61	0.87695	7.21924e-21
		chr1_S7297953	chr1	7297953	A	T	62	7	87	0	0.918635	5.05401e-11
		chr1_S7298043	chr1	7298043	T	A	5	50	0	70	0.895549	2.51472e-09
		chr1_S7298054	chr1	7298054	C	T	0	54	0	67	0.890001	5.60495e-15
		chr1_S7298108	chr1	7298108	G	A	0	50	1	37	0	0
		chr1_S7342126	chr1	7342126	C	G	42	24	42	0	0.805787	0.0251981
		chr1_S7342315	chr1	7342315	G	A	128	0	59	8	0	0
		chr1_S7342332	chr1	7342332	C	T	69	40	35	24	0	0
		chr1_S7342335	chr1	7342335	C	T	78	29	56	0	0.863541	5.18471e-06
		chr1_S7342407	chr1	7342407	G	A	123	21	105	0	0.933611	1.22491e-17
		chr1_S7342419	chr1	7342419	C	T	139	0	82	18	0	0
		chr1_S7342432	chr1	7342432	G	A	122	27	89	18	0	0
		chr1_S7342440	chr1	7342440	C	T	127	32	97	23	0	0
		chr1_S7342473	chr1	7342473	T	C	144	23	116	31	0	0
		chr1_S7342664	chr1	7342664	G	A	65	12	75	0	0.903642	3.98918e-09
		chr1_S7342747	chr1	7342747	C	T	51	24	52	17	0	0
		chr1_S7342755	chr1	7342755	A	G	5	71	34	41	0	0
		chr1_S7342800	chr1	7342800	G	C	51	41	65	25	0	0
		chr1_S7342866	chr1	7342866	C	G	121	0	77	33	0	0
		chr1_S7342885	chr1	7342885	A	G	64	58	66	47	0	0
		chr1_S7343086	chr1	7343086	C	T	66	25	53	18	0	0
		chr1_S7343097	chr1	7343097	C	G	30	58	17	50	0	0
		chr1_S7343106	chr1	7343106	C	T	68	18	50	17	0	0
		chr1_S7343112	chr1	7343112	C	A	27	50	18	44	0	0
		chr1_S7343217	chr1	7343217	G	A	116	48	127	25	0	0
		chr1_S7343244	chr1	7343244	G	T	166	26	177	0	0.958296	6.8592e-25
		chr1_S7343274	chr1	7343274	T	C	111	58	124	29	0	0
		chr1_S7343316	chr1	7343316	C	A	76	59	66	57	0	0
		chr1_S7348034	chr1	7348034	C	T	128	22	84	50	0	0
		chr1_S7348078	chr1	7348078	G	T	96	10	82	19	0	0
		chr1_S7348088	chr1	7348088	A	G	97	4	88	11	0	0
		chr1_S7348090	chr1	7348090	A	T	14	86	33	65	0	0
		chr1_S7348100	chr1	7348100	T	C	94	1	72	18	0	0
		chr1_S7348123	chr1	7348123	G	A	56	7	67	1	0	0
		chr1_S7358542	chr1	7358542	A	C	18	33	8	26	0	0
		chr1_S7358884	chr1	7358884	C	A	25	14	42	0	0.805787	0.0712948
		chr1_S7358891	chr1	7358891	G	C	3	37	18	27	0	0
		chr1_S7359590	chr1	7359590	T	C	0	67	0	62	0.879332	8.4193e-19
		chr1_S7400346	chr1	7400346	T	A	40	12	60	1	0	0
		chr1_S7400373	chr1	7400373	C	T	53	0	33	27	0	0
		chr1_S7400409	chr1	7400409	C	T	34	19	59	1	0	0
		chr1_S7400415	chr1	7400415	T	A	38	14	59	1	0	0
		chr1_S7401142	chr1	7401142	G	A	62	37	132	25	0	0
		chr1_S7401205	chr1	7401205	C	T	75	108	58	214	0	0
		chr1_S7456817	chr1	7456817	T	C	42	6	1	68	0	0
		chr1_S7457117	chr1	7457117	G	T	126	21	7	129	0	0
		chr1_S7457125	chr1	7457125	G	A	139	0	26	101	0	0
		chr1_S7457164	chr1	7457164	T	A	40	0	34	5	0	0
		chr1_S7457710	chr1	7457710	G	A	31	20	120	0	0.941988	0.0927845
		chr1_S7457783	chr1	7457783	G	A	43	8	95	25	0	0
		chr1_S7457789	chr1	7457789	G	A	46	2	37	77	0	0
		chr1_S7457966	chr1	7457966	T	A	43	20	70	0	0.895549	0.00524589
		chr1_S7490613	chr1	7490613	A	G	36	0	30	15	0	0
		chr1_S7565476	chr1	7565476	G	A	72	14	61	2	0	0
		chr1_S7565521	chr1	7565521	G	A	58	7	56	0	0.863541	4.63536e-10
		chr1_S7565560	chr1	7565560	T	C	27	9	22	14	0	0
		chr1_S7566281	chr1	7566281	T	C	74	261	231	69	0	0
		chr1_S7566306	chr1	7566306	G	C	91	336	294	100	0	0
		chr1_S7566383	chr1	7566383	A	G	394	39	272	149	0	0
		chr1_S7566558	chr1	7566558	G	C	215	261	219	92	0	0
		chr1_S7566735	chr1	7566735	G	A	32	1238	301	431	0	0
		chr1_S7566932	chr1	7566932	C	T	165	19	53	23	0	0
		chr1_S7566938	chr1	7566938	T	C	103	10	25	9	0	0
		chr1_S7568053	chr1	7568053	G	C	27	207	96	48	0	0
		chr1_S7568119	chr1	7568119	T	G	218	32	101	50	0	0
		chr1_S7568413	chr1	7568413	G	C	33	6	80	22	0	0
		chr1_S7568507	chr1	7568507	C	T	35	6	35	0	0.757025	2.31093e-05
		chr1_S7568690	chr1	7568690	G	A	34	0	25	5	0	0
		chr1_S7568891	chr1	7568891	G	T	27	15	33	0	0.738955	0.0596817
		chr1_S7568906	chr1	7568906	C	T	57	2	33	6	0	0
		chr1_S7569023	chr1	7569023	C	G	43	1	34	6	0	0
		chr1_S7569026	chr1	7569026	C	T	43	1	35	5	0	0
		chr1_S7597976	chr1	7597976	A	G	17	14	25	13	0	0
		chr1_S7597999	chr1	7597999	A	C	0	31	2	33	0	0
		chr1_S7686911	chr1	7686911	AT	A	45	6	31	9	0	0
		chr1_S7686921	chr1	7686921	T	A	52	0	34	6	0	0
		chr1_S7700620	chr1	7700620	A	G	13	29	11	30	0	0
		chr1_S7700663	chr1	7700663	G	A	31	6	37	0	0.773014	0.000151496
		chr1_S7700798	chr1	7700798	C	A	19	37	31	5	0	0
		chr1_S7716322	chr1	7716322	C	T	25	9	47	19	0	0
		chr1_S7824766	chr1	7824766	A	G	39	17	57	12	0	0
		chr1_S7824802	chr1	7824802	G	C	46	35	69	23	0	0
		chr1_S7824871	chr1	7824871	C	A	94	27	116	14	0	0
		chr1_S7825146	chr1	7825146	C	G	111	50	162	47	0	0
		chr1_S7825188	chr1	7825188	C	T	58	6	100	3	0	0
		chr1_S7825215	chr1	7825215	G	A	36	0	63	7	0	0
		chr1_S7825300	chr1	7825300	T	C	36	15	48	10	0	0
		chr1_S7825419	chr1	7825419	G	C	68	0	57	15	0	0
		chr1_S7860107	chr1	7860107	C	CCA	29	4	62	0	0.879332	5.90548e-05
		chr1_S7860353	chr1	7860353	T	G	64	8	101	26	0	0
		chr1_S7860377	chr1	7860377	T	G	37	51	0	170	0.957062	0.0887649
		chr1_S7860398	chr1	7860398	G	A	86	10	166	10	0	0
		chr1_S7860476	chr1	7860476	C	T	133	59	227	84	0	0
		chr1_S7861144	chr1	7861144	A	C	29	33	38	24	0	0
		chr1_S7863730	chr1	7863730	CAA	C	127	0	96	20	0	0
		chr1_S7863797	chr1	7863797	C	A	201	0	157	17	0	0
		chr1_S7863900	chr1	7863900	C	T	197	17	176	20	0	0
		chr1_S7864005	chr1	7864005	G	T	369	0	356	33	0	0
		chr1_S7864116	chr1	7864116	A	G	351	186	57	537	0	0
		chr1_S7864561	chr1	7864561	G	A	21	21	36	9	0	0
		chr1_S7864576	chr1	7864576	T	C	48	28	41	41	0	0
		chr1_S7864681	chr1	7864681	T	C	6	138	0	170	0.957062	5.57322e-32
		chr1_S7864706	chr1	7864706	C	G	31	81	62	78	0	0
		chr1_S7868091	chr1	7868091	T	C	11	31	0	33	0.738955	0.00409414
		chr1_S7968934	chr1	7968934	A	G	24	32	58	0	0.869228	0.831949
		chr1_S7996864	chr1	7996864	G	A	21	14	16	27	0	0
		chr1_S7996886	chr1	7996886	G	A	19	14	16	27	0	0
		chr1_S8030451	chr1	8030451	C	A	57	343	25	281	0	0
		chr1_S8030505	chr1	8030505	C	G	0	479	0	308	0.96808	2.12996e-142
		chr1_S8030520	chr1	8030520	C	A	447	0	249	28	0	0
		chr1_S8030583	chr1	8030583	C	G	87	256	110	134	0	0
		chr1_S8030613	chr1	8030613	G	C	309	53	218	88	0	0
		chr1_S8030682	chr1	8030682	G	C	259	48	238	69	0	0
		chr1_S8030727	chr1	8030727	G	C	123	210	278	84	0	0
		chr1_S8031024	chr1	8031024	G	A	122	0	87	26	0	0
		chr1_S8031047	chr1	8031047	A	G	17	64	2	70	0	0
		chr1_S8031076	chr1	8031076	G	A	62	18	92	1	0	0
		chr1_S8031081	chr1	8031081	C	G	2	87	17	88	0	0
		chr1_S8031136	chr1	8031136	G	T	123	0	132	16	0	0
		chr1_S8031145	chr1	8031145	A	G	28	106	3	153	0	0
		chr1_S8031319	chr1	8031319	C	T	237	33	264	29	0	0
		chr1_S8031392	chr1	8031392	T	C	134	10	142	15	0	0
		chr1_S8031423	chr1	8031423	G	C	60	4	57	10	0	0
		chr1_S8039762	chr1	8039762	G	T	17	15	40	7	0	0
		chr1_S8039770	chr1	8039770	A	T	24	12	47	0	0.830909	0.0493408
		chr1_S8039851	chr1	8039851	C	T	53	8	17	17	0	0
		chr1_S8039867	chr1	8039867	G	A	67	5	27	15	0	0
		chr1_S8039958	chr1	8039958	G	T	0	195	1	129	0	0
		chr1_S8092494	chr1	8092494	C	T	146	4	21	94	0	0
		chr1_S8092520	chr1	8092520	C	T	147	14	117	1	0	0
		chr1_S8092543	chr1	8092543	T	C	165	4	20	98	0	0
		chr1_S8092549	chr1	8092549	C	T	3	169	104	16	0	0
		chr1_S8092697	chr1	8092697	A	G	198	3	25	40	0	0
		chr1_S8092707	chr1	8092707	C	T	231	0	63	16	0	0
		chr1_S8092733	chr1	8092733	C	A	227	6	31	57	0	0
		chr1_S8092764	chr1	8092764	C	T	241	8	42	73	0	0
		chr1_S8092783	chr1	8092783	C	T	235	0	89	24	0	0
		chr1_S8092784	chr1	8092784	C	G	58	173	97	16	0	0
		chr1_S8094897	chr1	8094897	C	G	25	11	50	0	0.843285	0.026443
		chr1_S8098533	chr1	8098533	C	G	37	7	44	0	0.816606	2.27982e-05
		chr1_S8103911	chr1	8103911	T	G	0	36	9	38	0	0
		chr1_S8106069	chr1	8106069	C	T	121	3	75	57	0	0
		chr1_S8106081	chr1	8106081	C	T	41	86	70	59	0	0
		chr1_S8106164	chr1	8106164	C	T	40	22	66	3	0	0
		chr1_S8112867	chr1	8112867	G	GA	34	6	38	0	0.780327	3.73265e-05
		chr1_S8112868	chr1	8112868	A	G	39	2	34	5	0	0
		chr1_S8112899	chr1	8112899	C	T	246	12	151	51	0	0
		chr1_S8112918	chr1	8112918	G	C	250	155	228	86	0	0
		chr1_S8112921	chr1	8112921	G	A	263	164	239	90	0	0
		chr1_S8113015	chr1	8113015	G	A	570	278	590	34	0	0
		chr1_S8113179	chr1	8113179	T	G	162	93	146	16	0	0
		chr1_S8113406	chr1	8113406	A	G	92	110	57	53	0	0
		chr1_S8113461	chr1	8113461	T	C	324	119	214	20	0	0
		chr1_S8113465	chr1	8113465	C	T	452	4	135	101	0	0
		chr1_S8113651	chr1	8113651	A	G	522	173	97	40	0	0
		chr1_S8113670	chr1	8113670	A	AT	141	297	21	25	0	0
		chr1_S8113678	chr1	8113678	C	T	338	100	45	1	0	0
		chr1_S8113692	chr1	8113692	G	GCT	272	27	16	15	0	0
		chr1_S8113694	chr1	8113694	T	C	221	80	33	0	0.738955	9.89403e-16
		chr1_S8136219	chr1	8136219	T	A	41	23	68	22	0	0
		chr1_S8136283	chr1	8136283	C	A	87	27	210	0	0.962599	5.18329e-08
		chr1_S8136306	chr1	8136306	A	AT	93	17	218	0	0.963361	6.56087e-13
		chr1_S8136413	chr1	8136413	C	T	68	2	93	28	0	0
		chr1_S8136428	chr1	8136428	G	A	54	1	71	7	0	0
		chr1_S8136634	chr1	8136634	T	A	66	32	162	2	0	0
		chr1_S8136700	chr1	8136700	C	T	286	8	308	164	0	0
		chr1_S8136746	chr1	8136746	T	A	135	132	179	252	0	0
		chr1_S8136748	chr1	8136748	G	A	232	35	430	0	0.969934	2.06623e-35
		chr1_S8141839	chr1	8141839	C	A	61	3	54	11	0	0
		chr1_S8147413	chr1	8147413	GA	G	0	58	0	89	0.920668	3.75498e-16
		chr1_S8147532	chr1	8147532	A	G	80	141	73	219	0	0
		chr1_S8147537	chr1	8147537	T	C	104	111	71	215	0	0
		chr1_S8264972	chr1	8264972	AT	A	62	28	26	62	0	0
		chr1_S8265068	chr1	8265068	A	G	52	7	73	0	0.900562	1.19035e-08
		chr1_S8265115	chr1	8265115	T	G	19	18	27	14	0	0
		chr1_S8265583	chr1	8265583	A	G	10	212	44	172	0	0
		chr1_S8265637	chr1	8265637	T	C	13	214	34	177	0	0
		chr1_S8265772	chr1	8265772	A	T	144	0	111	23	0	0
		chr1_S8266562	chr1	8266562	G	T	92	12	91	7	0	0
		chr1_S8266569	chr1	8266569	C	A	100	18	103	1	0	0
		chr1_S8266615	chr1	8266615	G	A	105	15	116	1	0	0
		chr1_S8266645	chr1	8266645	C	T	108	6	92	19	0	0
		chr1_S8266672	chr1	8266672	G	A	46	48	26	67	0	0
		chr1_S8266732	chr1	8266732	T	C	0	37	0	48	0.83523	5.03874e-10
		chr1_S8267905	chr1	8267905	A	G	28	6	56	0	0.863541	0.000576891
		chr1_S8268715	chr1	8268715	C	T	91	16	95	0	0.926148	6.10765e-13
		chr1_S8268753	chr1	8268753	C	T	167	0	145	17	0	0
		chr1_S8268840	chr1	8268840	G	A	23	174	0	185	0.959547	1.65806e-28
		chr1_S8268958	chr1	8268958	A	G	117	24	151	2	0	0
		chr1_S8268959	chr1	8268959	T	C	138	0	125	26	0	0
		chr1_S8268960	chr1	8268960	C	T	97	41	84	65	0	0
		chr1_S8269104	chr1	8269104	A	T	73	5	71	12	0	0
		chr1_S8269112	chr1	8269112	T	C	22	50	16	59	0	0
		chr1_S8271356	chr1	8271356	G	T	18	26	0	30	0.707088	0.155286
		chr1_S8271379	chr1	8271379	C	T	44	13	28	13	0	0
		chr1_S8271428	chr1	8271428	T	A	101	13	58	41	0	0
		chr1_S8271524	chr1	8271524	A	G	25	100	0	133	0.947364	4.50902e-11
		chr1_S8271620	chr1	8271620	C	T	45	19	23	27	0	0
		chr1_S8271669	chr1	8271669	C	G	13	38	0	34	0.748273	0.00104361
		chr1_S8271692	chr1	8271692	GT	G	37	7	22	8	0	0
		chr1_S8271700	chr1	8271700	T	C	31	10	21	13	0	0
		chr1_S8271747	chr1	8271747	G	A	71	12	90	0	0.921643	1.97451e-10
		chr1_S8271807	chr1	8271807	C	G	143	42	176	61	0	0
		chr1_S8271847	chr1	8271847	G	A	175	50	139	171	0	0
		chr1_S8272582	chr1	8272582	C	G	10	35	13	51	0	0
		chr1_S8272731	chr1	8272731	G	A	0	38	4	38	0	0
		chr1_S8273464	chr1	8273464	C	T	198	43	217	68	0	0
		chr1_S8273545	chr1	8273545	A	C	164	47	228	45	0	0
		chr1_S8273578	chr1	8273578	G	T	79	49	115	104	0	0
		chr1_S8274186	chr1	8274186	C	G	80	19	114	0	0.938968	2.27908e-09
		chr1_S8274398	chr1	8274398	G	A	0	156	196	79	0	0
		chr1_S8275064	chr1	8275064	TA	T	43	4	49	17	0	0
		chr1_S8275071	chr1	8275071	A	T	12	35	43	23	0	0
		chr1_S8275073	chr1	8275073	A	T	8	33	27	33	0	0
		chr1_S8283470	chr1	8283470	A	G	42	4	46	7	0	0
		chr1_S8283512	chr1	8283512	A	G	66	8	82	1	0	0
		chr1_S8283586	chr1	8283586	G	A	75	22	94	8	0	0
		chr1_S8284337	chr1	8284337	C	T	98	40	221	0	0.963626	1.79329e-06
		chr1_S8286929	chr1	8286929	A	G	30	4	51	0	0.847042	3.55899e-05
		chr1_S8286935	chr1	8286935	T	C	30	7	59	0	0.871904	0.000521961
		chr1_S8287053	chr1	8287053	G	T	169	16	239	0	0.965	6.92705e-32
		chr1_S8287070	chr1	8287070	A	G	177	17	244	0	0.965326	3.21466e-33
		chr1_S8287184	chr1	8287184	C	T	108	13	155	0	0.953878	1.50388e-18
		chr1_S8287205	chr1	8287205	C	G	71	15	112	0	0.937871	4.1065e-09
		chr1_S8288770	chr1	8288770	G	A	170	36	255	0	0.965971	5.88076e-21
		chr1_S8288780	chr1	8288780	T	C	224	15	145	146	0	0
		chr1_S8288874	chr1	8288874	C	G	118	78	240	0	0.965067	0.00393183
		chr1_S8288976	chr1	8288976	G	A	20	43	48	52	0	0
		chr1_S8288987	chr1	8288987	C	T	50	6	96	6	0	0
		chr1_S8289082	chr1	8289082	T	TA	62	18	28	93	0	0
		chr1_S8289183	chr1	8289183	T	A	19	19	15	31	0	0
		chr1_S8290430	chr1	8290430	T	C	16	38	46	4	0	0
		chr1_S8293272	chr1	8293272	G	A	27	12	43	0	0.811337	0.0219836
		chr1_S8293340	chr1	8293340	C	G	51	0	38	20	0	0
		chr1_S8351243	chr1	8351243	A	C	25	130	1	163	0	0
		chr1_S8351300	chr1	8351300	G	T	16	202	0	233	0.964579	1.66364e-40
		chr1_S8351500	chr1	8351500	A	G	21	112	0	109	0.936129	3.35621e-15
		chr1_S8351519	chr1	8351519	A	C	11	32	0	31	0.718421	0.00291019
		chr1_S8450406	chr1	8450406	C	G	23	8	73	0	0.900562	0.0135049
		chr1_S8450784	chr1	8450784	G	C	35	9	49	0	0.839351	0.000275054
		chr1_S8450891	chr1	8450891	T	A	37	6	78	0	0.90791	8.70893e-06
		chr1_S8515274	chr1	8515274	A	G	69	19	48	1	0	0
		chr1_S8515278	chr1	8515278	A	AG	76	12	54	0	0.857364	1.5045e-11
		chr1_S8515279	chr1	8515279	G	T	88	0	45	10	0	0
		chr1_S8515338	chr1	8515338	C	T	94	0	59	12	0	0
		chr1_S8515578	chr1	8515578	C	G	34	5	43	0	0.811337	1.37548e-05
		chr1_S8516893	chr1	8516893	G	T	26	4	10	21	0	0
		chr1_S8519183	chr1	8519183	A	G	61	12	35	0	0.757025	2.79549e-08
		chr1_S8519196	chr1	8519196	G	A	64	22	0	36	0.765259	0.975907
		chr1_S8519215	chr1	8519215	A	C	32	62	0	36	0.765259	0.00251017
		chr1_S8519373	chr1	8519373	A	G	39	10	0	34	0.748273	0.97585
		chr1_S8519424	chr1	8519424	G	C	38	2	11	28	0	0
		chr1_S8519440	chr1	8519440	G	A	32	7	33	9	0	0
		chr1_S8558063	chr1	8558063	C	G	1	36	3	30	0	0
		chr1_S8558129	chr1	8558129	G	A	84	9	48	12	0	0
		chr1_S8558256	chr1	8558256	A	T	53	160	56	160	0	0
		chr1_S8558371	chr1	8558371	G	T	1	156	2	119	0	0
		chr1_S8559087	chr1	8559087	C	T	17	36	17	29	0	0
		chr1_S8559160	chr1	8559160	C	G	7	53	16	49	0	0
		chr1_S8559237	chr1	8559237	T	C	40	32	75	0	0.903642	0.203005
		chr1_S8559310	chr1	8559310	G	T	43	0	40	13	0	0
		chr1_S8559322	chr1	8559322	G	C	24	8	15	34	0	0
		chr1_S8559324	chr1	8559324	T	C	20	10	15	33	0	0
		chr1_S8617294	chr1	8617294	G	C	497	38	295	46	0	0
		chr1_S8617324	chr1	8617324	A	C	632	35	355	42	0	0
		chr1_S8618094	chr1	8618094	T	G	28	6	42	10	0	0
		chr1_S8618120	chr1	8618120	A	G	25	9	49	0	0.839351	0.0112877
		chr1_S8618132	chr1	8618132	C	T	21	12	30	18	0	0
		chr1_S8619775	chr1	8619775	T	C	83	55	49	0	0.839351	0.0139955
		chr1_S8619856	chr1	8619856	C	G	224	57	131	0	0.946626	1.44531e-23
		chr1_S8619876	chr1	8619876	G	A	219	5	100	11	0	0
		chr1_S8622091	chr1	8622091	GT	G	28	42	14	106	0	0
		chr1_S8622131	chr1	8622131	A	G	36	65	13	120	0	0
		chr1_S8622238	chr1	8622238	A	G	41	18	68	0	0.891915	0.00421067
		chr1_S8622269	chr1	8622269	T	C	11	19	0	35	0.757025	0.122028
		chr1_S8622581	chr1	8622581	A	G	41	50	162	28	0	0
		chr1_S8622584	chr1	8622584	A	G	42	52	165	29	0	0
		chr1_S8622690	chr1	8622690	C	T	76	80	217	33	0	0
		chr1_S8622788	chr1	8622788	T	C	159	18	172	1	0	0
		chr1_S8622790	chr1	8622790	A	G	158	15	163	10	0	0
		chr1_S8622812	chr1	8622812	G	A	104	70	174	1	0	0
		chr1_S8622840	chr1	8622840	C	T	83	90	178	5	0	0
		chr1_S8622938	chr1	8622938	G	C	9	117	0	154	0.953635	1.23875e-23
		chr1_S8622943	chr1	8622943	C	G	81	52	136	14	0	0
		chr1_S8623017	chr1	8623017	A	G	201	15	92	28	0	0
		chr1_S8623049	chr1	8623049	C	G	13	207	82	52	0	0
		chr1_S8623061	chr1	8623061	G	A	221	5	98	27	0	0
		chr1_S8623080	chr1	8623080	T	C	201	55	55	86	0	0
		chr1_S8623212	chr1	8623212	C	A	40	65	45	16	0	0
		chr1_S8623233	chr1	8623233	A	G	65	3	24	19	0	0
		chr1_S8623234	chr1	8623234	C	A	64	3	23	17	0	0
		chr1_S8623490	chr1	8623490	G	T	18	35	53	21	0	0
		chr1_S8623530	chr1	8623530	T	C	88	11	108	0	0.935521	6.59848e-15
		chr1_S8623646	chr1	8623646	G	A	24	78	41	45	0	0
		chr1_S8623730	chr1	8623730	G	C	95	28	72	0	0.898946	4.04936e-09
		chr1_S8623741	chr1	8623741	T	C	118	8	57	7	0	0
		chr1_S8623769	chr1	8623769	G	A	128	5	57	9	0	0
		chr1_S8623799	chr1	8623799	C	T	184	29	80	47	0	0
		chr1_S8623822	chr1	8623822	A	G	242	5	97	56	0	0
		chr1_S8623909	chr1	8623909	G	A	158	104	19	129	0	0
		chr1_S8625751	chr1	8625751	G	C	48	2	24	38	0	0
		chr1_S8625981	chr1	8625981	G	T	117	9	36	58	0	0
		chr1_S8625982	chr1	8625982	A	C	116	9	36	57	0	0
		chr1_S8884612	chr1	8884612	G	A	29	8	42	0	0.805787	0.00155335
		chr1_S8884687	chr1	8884687	G	T	35	6	43	0	0.811337	2.31093e-05
		chr1_S8884723	chr1	8884723	G	T	33	2	12	20	0	0
		chr1_S8885001	chr1	8885001	A	G	49	1	38	28	0	0
		chr1_S8885156	chr1	8885156	A	G	66	34	109	46	0	0
		chr1_S8885186	chr1	8885186	G	A	68	11	122	1	0	0
		chr1_S8885232	chr1	8885232	CG	C	38	22	107	3	0	0
		chr1_S8885262	chr1	8885262	C	T	29	8	76	11	0	0
		chr1_S8885356	chr1	8885356	G	C	42	4	58	40	0	0
		chr1_S8885426	chr1	8885426	T	TC	2	42	89	16	0	0
		chr1_S8972623	chr1	8972623	C	T	191	0	141	46	0	0
		chr1_S8972625	chr1	8972625	C	T	202	0	143	47	0	0
		chr1_S8972783	chr1	8972783	C	T	129	0	123	39	0	0
		chr1_S8973571	chr1	8973571	C	T	312	33	255	110	0	0
		chr1_S8973705	chr1	8973705	A	G	278	0	181	129	0	0
		chr1_S8973795	chr1	8973795	T	C	53	10	34	36	0	0
		chr1_S8973979	chr1	8973979	A	C	40	4	30	19	0	0
		chr1_S8974120	chr1	8974120	T	C	292	14	213	56	0	0
		chr1_S8974132	chr1	8974132	C	T	309	0	213	41	0	0
		chr1_S8974213	chr1	8974213	G	T	261	10	177	25	0	0
		chr1_S8974234	chr1	8974234	G	A	294	17	186	43	0	0
		chr1_S8976758	chr1	8976758	A	G	16	16	34	10	0	0
		chr1_S8976777	chr1	8976777	G	A	16	16	34	10	0	0
		chr1_S8979121	chr1	8979121	G	C	179	22	53	112	0	0
		chr1_S8979572	chr1	8979572	C	T	130	0	23	8	0	0
		chr1_S8979609	chr1	8979609	G	T	104	1	33	8	0	0
		chr1_S8979758	chr1	8979758	T	G	16	27	24	8	0	0
		chr1_S8979858	chr1	8979858	G	C	39	26	34	13	0	0
		chr1_S8979964	chr1	8979964	C	G	46	18	29	25	0	0
		chr1_S8979986	chr1	8979986	G	C	54	23	61	1	0	0
		chr1_S8980004	chr1	8980004	A	C	61	20	55	4	0	0
		chr1_S8980011	chr1	8980011	C	A	56	28	47	18	0	0
		chr1_S9052454	chr1	9052454	T	C	100	47	201	0	0.961629	2.27142e-05
		chr1_S9052473	chr1	9052473	C	T	108	54	214	2	0	0
		chr1_S9052677	chr1	9052677	C	A	163	7	207	38	0	0
		chr1_S9052735	chr1	9052735	C	T	135	2	203	19	0	0
		chr1_S9059096	chr1	9059096	T	G	4	35	32	29	0	0
		chr1_S9190596	chr1	9190596	A	G	3	27	6	39	0	0
		chr1_S9191358	chr1	9191358	C	T	27	5	51	0	0.847042	0.000399269
		chr1_S9191490	chr1	9191490	T	C	31	7	56	0	0.863541	0.000340772
		chr1_S9191586	chr1	9191586	T	A	40	19	51	43	0	0
		chr1_S9191760	chr1	9191760	C	T	62	10	159	0	0.954808	2.13259e-09
		chr1_S9191778	chr1	9191778	C	T	36	29	92	41	0	0
		chr1_S9191913	chr1	9191913	A	T	34	4	71	16	0	0
		chr1_S9191928	chr1	9191928	G	A	23	12	63	20	0	0
		chr1_S9191955	chr1	9191955	A	G	15	19	45	29	0	0
		chr1_S9192052	chr1	9192052	C	G	28	18	43	31	0	0
		chr1_S9192072	chr1	9192072	G	T	28	27	51	48	0	0
		chr1_S9192251	chr1	9192251	T	G	32	23	79	22	0	0
		chr1_S9192253	chr1	9192253	C	A	32	22	78	20	0	0
		chr1_S9192302	chr1	9192302	C	G	22	9	39	14	0	0
		chr1_S9299137	chr1	9299137	G	A	76	36	94	1	0	0
		chr1_S9300342	chr1	9300342	A	G	153	0	113	69	0	0
		chr1_S9300343	chr1	9300343	C	T	162	0	118	69	0	0
		chr1_S9300477	chr1	9300477	C	T	289	32	440	0	0.970002	2.98473e-51
		chr1_S9300626	chr1	9300626	C	G	52	66	88	73	0	0
		chr1_S9300630	chr1	9300630	G	C	80	42	93	69	0	0
		chr1_S9300677	chr1	9300677	C	A	59	32	99	2	0	0
		chr1_S9300706	chr1	9300706	A	G	84	15	78	0	0.90791	7.12827e-12
		chr1_S9300821	chr1	9300821	T	C	60	21	93	0	0.924417	3.5611e-05
		chr1_S9300959	chr1	9300959	C	T	66	18	97	3	0	0
		chr1_S9301058	chr1	9301058	T	C	39	27	61	1	0	0
		chr1_S9301136	chr1	9301136	T	C	104	85	106	47	0	0
		chr1_S9301166	chr1	9301166	T	C	103	103	110	63	0	0
		chr1_S9301301	chr1	9301301	G	A	102	40	158	0	0.954581	4.69139e-07
		chr1_S9301346	chr1	9301346	A	C	43	45	55	56	0	0
		chr1_S9301365	chr1	9301365	C	G	39	25	50	42	0	0
		chr1_S9301553	chr1	9301553	G	C	0	176	78	205	0	0
		chr1_S9301631	chr1	9301631	G	C	332	43	460	0	0.970119	8.44075e-55
		chr1_S9303243	chr1	9303243	G	A	220	168	76	217	0	0
		chr1_S9303408	chr1	9303408	T	C	692	74	614	0	0.970519	1.30494e-124
		chr1_S9303420	chr1	9303420	A	G	415	322	162	434	0	0
		chr1_S9303499	chr1	9303499	G	C	117	87	73	112	0	0
		chr1_S9303578	chr1	9303578	T	C	155	20	101	17	0	0
		chr1_S9303582	chr1	9303582	A	G	156	26	100	23	0	0
		chr1_S9303617	chr1	9303617	T	C	321	0	194	27	0	0
		chr1_S9303678	chr1	9303678	G	T	239	105	114	107	0	0
		chr1_S9303693	chr1	9303693	C	G	299	26	210	0	0.962599	3.44858e-58
		chr1_S9304249	chr1	9304249	G	A	102	16	64	0	0.883834	2.03839e-15
		chr1_S9304303	chr1	9304303	A	G	63	131	48	44	0	0
		chr1_S9304353	chr1	9304353	C	T	295	49	109	43	0	0
		chr1_S9304393	chr1	9304393	A	C	221	156	129	48	0	0
		chr1_S9304416	chr1	9304416	T	G	303	49	113	48	0	0
		chr1_S9304716	chr1	9304716	G	A	293	30	142	0	0.950353	1.15959e-53
		chr1_S9304721	chr1	9304721	T	C	273	74	71	77	0	0
		chr1_S9304741	chr1	9304741	A	G	339	126	97	122	0	0
		chr1_S9305019	chr1	9305019	T	G	310	308	85	412	0	0
		chr1_S9305070	chr1	9305070	G	A	492	38	445	0	0.970034	1.04459e-99
		chr1_S9305082	chr1	9305082	C	T	424	39	382	0	0.969482	6.19114e-81
		chr1_S9305170	chr1	9305170	T	C	190	132	56	160	0	0
		chr1_S9305229	chr1	9305229	T	C	377	30	288	1	0	0
		chr1_S9305256	chr1	9305256	A	G	101	355	81	273	0	0
		chr1_S9305295	chr1	9305295	T	C	277	242	109	305	0	0
		chr1_S9305316	chr1	9305316	G	A	423	116	429	0	0.969927	7.77516e-41
		chr1_S9305358	chr1	9305358	G	T	503	51	428	1	0	0
		chr1_S9305454	chr1	9305454	C	A	443	60	334	0	0.968712	1.79701e-71
		chr1_S9305691	chr1	9305691	A	G	464	60	359	0	0.969165	1.27944e-76
		chr1_S9306144	chr1	9306144	C	T	49	249	56	135	0	0
		chr1_S9306165	chr1	9306165	G	C	0	228	55	108	0	0
		chr1_S9306515	chr1	9306515	G	A	8	26	16	14	0	0
		chr1_S9306606	chr1	9306606	C	A	56	9	53	0	0.854072	1.50944e-08
		chr1_S9306620	chr1	9306620	T	C	0	62	23	33	0	0
		chr1_S9306661	chr1	9306661	G	A	10	36	23	26	0	0
		chr1_S9306770	chr1	9306770	CGA	C	14	20	40	0	0.793759	0.803611
		chr1_S9306781	chr1	9306781	GA	G	31	24	31	25	0	0
		chr1_S9307013	chr1	9307013	A	T	174	17	139	21	0	0
		chr1_S9358819	chr1	9358819	T	C	75	9	19	14	0	0
		chr1_S9358866	chr1	9358866	G	A	85	13	24	26	0	0
		chr1_S9358985	chr1	9358985	T	A	94	5	68	14	0	0
		chr1_S9359056	chr1	9359056	T	G	26	54	65	20	0	0
		chr1_S9359063	chr1	9359063	T	C	80	9	82	1	0	0
		chr1_S9359125	chr1	9359125	A	G	27	46	87	10	0	0
		chr1_S9359168	chr1	9359168	A	G	25	81	79	50	0	0
		chr1_S9359311	chr1	9359311	C	T	144	39	150	1	0	0
		chr1_S9359332	chr1	9359332	G	C	78	105	63	92	0	0
		chr1_S9434247	chr1	9434247	C	T	35	9	10	53	0	0
		chr1_S9434286	chr1	9434286	C	G	51	6	79	14	0	0
		chr1_S9434379	chr1	9434379	C	T	27	73	25	157	0	0
		chr1_S9434422	chr1	9434422	C	A	82	9	162	9	0	0
		chr1_S9434430	chr1	9434430	A	G	78	8	163	0	0.955676	2.49025e-14
		chr1_S9434461	chr1	9434461	A	G	32	13	61	44	0	0
		chr1_S9434622	chr1	9434622	G	A	69	0	73	8	0	0
		chr1_S9434924	chr1	9434924	A	G	53	54	21	90	0	0
		chr1_S9434940	chr1	9434940	C	G	82	23	60	51	0	0
		chr1_S9435032	chr1	9435032	C	A	52	0	51	7	0	0
		chr1_S9435054	chr1	9435054	T	C	35	7	47	0	0.830909	5.76173e-05
		chr1_S9435057	chr1	9435057	T	G	34	6	44	0	0.816606	3.73265e-05
		chr1_S9435060	chr1	9435060	G	C	25	12	37	10	0	0
		chr1_S9435075	chr1	9435075	A	G	13	20	27	22	0	0
		chr1_S9435106	chr1	9435106	T	C	36	2	36	17	0	0
		chr1_S9435120	chr1	9435120	A	G	0	30	0	53	0.854072	5.18788e-08
		chr1_S9435195	chr1	9435195	A	G	55	12	82	0	0.913026	4.70165e-07
		chr1_S9435235	chr1	9435235	A	G	59	13	95	0	0.926148	1.80272e-07
		chr1_S9435276	chr1	9435276	T	C	38	31	88	1	0	0
		chr1_S9435344	chr1	9435344	C	T	0	38	9	51	0	0
		chr1_S9435372	chr1	9435372	C	A	28	4	30	19	0	0
		chr1_S9435513	chr1	9435513	T	C	11	26	13	53	0	0
		chr1_S9435531	chr1	9435531	T	C	25	11	68	0	0.891915	0.026443
		chr1_S9435543	chr1	9435543	C	T	3	39	43	23	0	0
		chr1_S9435666	chr1	9435666	C	G	60	0	42	9	0	0
		chr1_S9435701	chr1	9435701	A	G	0	69	0	39	0.787232	2.16403e-19
		chr1_S9435805	chr1	9435805	G	A	65	9	44	0	0.816606	1.36283e-10
		chr1_S9435822	chr1	9435822	T	C	58	5	0	35	0.757025	0.975915
		chr1_S9435824	chr1	9435824	C	T	49	14	0	35	0.757025	0.975898
		chr1_S9436549	chr1	9436549	C	G	24	9	41	0	0.799936	0.01557
		chr1_S9436792	chr1	9436792	G	A	0	61	43	97	0	0
		chr1_S9436798	chr1	9436798	T	C	51	2	82	56	0	0
		chr1_S9436804	chr1	9436804	T	C	1	47	106	26	0	0
		chr1_S9436943	chr1	9436943	G	C	0	58	53	74	0	0
		chr1_S9436947	chr1	9436947	A	C	10	48	71	50	0	0
		chr1_S9437011	chr1	9437011	G	A	25	7	49	0	0.839351	0.00387602
		chr1_S9523397	chr1	9523397	A	G	0	33	0	55	0.860517	7.16674e-09
		chr1_S9564341	chr1	9564341	C	T	1	31	8	48	0	0
		chr1_S9572554	chr1	9572554	T	C	6	89	0	89	0.920668	1.24177e-18
		chr1_S9572696	chr1	9572696	A	T	28	5	45	0	0.821613	0.000252058
		chr1_S9580231	chr1	9580231	T	C	32	11	39	0	0.787232	0.00291019
		chr1_S9583693	chr1	9583693	G	T	0	38	0	45	0.821613	2.5887e-10
		chr1_S9806676	chr1	9806676	T	C	27	8	91	4	0	0
		chr1_S9809116	chr1	9809116	G	T	25	5	64	0	0.883834	0.000976912
		chr1_S9912297	chr1	9912297	C	T	35	4	57	0	0.866442	2.59472e-06
		chr1_S9989779	chr1	9989779	A	G	58	7	44	45	0	0
		chr1_S9989788	chr1	9989788	C	T	65	4	69	22	0	0
		chr1_S9989806	chr1	9989806	G	T	62	12	98	1	0	0
		chr1_S9989853	chr1	9989853	A	G	78	26	151	0	0.95288	8.995e-07
		chr1_S9989878	chr1	9989878	C	T	97	15	67	95	0	0
		chr1_S9989900	chr1	9989900	C	T	128	11	186	0	0.959693	5.65521e-25
		chr1_S9989908	chr1	9989908	G	T	125	11	185	0	0.959547	3.39157e-24
		chr1_S9992370	chr1	9992370	T	G	17	32	22	21	0	0
		chr1_S9992416	chr1	9992416	G	A	0	140	0	137	0.948756	1.66159e-40
		chr1_S9992562	chr1	9992562	T	C	107	17	143	0	0.950655	4.83702e-16
		chr1_S9992599	chr1	9992599	G	A	54	0	38	12	0	0
		chr1_S10088756	chr1	10088756	C	T	31	13	33	1	0	0
		chr1_S10088810	chr1	10088810	A	G	38	9	1	33	0	0
		chr1_S10089288	chr1	10089288	C	G	71	70	77	14	0	0
		chr1_S10089335	chr1	10089335	C	T	103	25	69	13	0	0
		chr1_S10089353	chr1	10089353	A	T	82	19	71	1	0	0
		chr1_S10089392	chr1	10089392	A	C	6	28	0	33	0.738955	0.000576891
		chr1_S10095526	chr1	10095526	G	A	0	87	0	42	0.805787	1.02099e-24
		chr1_S10436145	chr1	10436145	C	A	128	52	51	68	0	0
		chr1_S10436152	chr1	10436152	A	C	128	56	54	76	0	0
		chr1_S10543167	chr1	10543167	C	T	123	9	2	61	0	0
		chr1_S10543178	chr1	10543178	A	G	128	7	4	77	0	0
		chr1_S10543339	chr1	10543339	TG	T	145	107	496	69	0	0
		chr1_S10543436	chr1	10543436	G	A	385	387	1256	268	0	0
		chr1_S10544153	chr1	10544153	G	A	394	217	1128	1	0	0
		chr1_S10544610	chr1	10544610	G	A	433	0	144	384	0	0
		chr1_S10544651	chr1	10544651	T	C	76	22	37	74	0	0
		chr1_S10544878	chr1	10544878	G	T	193	146	198	7	0	0
		chr1_S10545723	chr1	10545723	C	T	549	139	324	423	0	0
		chr1_S10545756	chr1	10545756	A	G	334	260	323	384	0	0
		chr1_S10545849	chr1	10545849	A	C	269	120	239	369	0	0
		chr1_S10545949	chr1	10545949	T	A	171	97	131	373	0	0
		chr1_S10590754	chr1	10590754	T	G	45	17	53	2	0	0
		chr1_S10590760	chr1	10590760	A	G	45	17	53	4	0	0
		chr1_S10593172	chr1	10593172	G	C	13	21	20	18	0	0
		chr1_S10675455	chr1	10675455	G	A	74	28	67	18	0	0
		chr1_S10675488	chr1	10675488	G	A	64	19	57	12	0	0
		chr1_S10676932	chr1	10676932	A	C	126	19	110	0	0.936722	2.27655e-19
		chr1_S10678501	chr1	10678501	C	T	164	30	146	3	0	0
		chr1_S10678514	chr1	10678514	C	T	222	0	137	31	0	0
		chr1_S10678535	chr1	10678535	G	A	193	97	64	160	0	0
		chr1_S10694058	chr1	10694058	A	G	42	9	68	0	0.891915	1.32283e-05
		chr1_S10694197	chr1	10694197	A	T	34	10	50	0	0.843285	0.000793628
		chr1_S10694217	chr1	10694217	A	G	34	8	53	0	0.854072	0.000201437
		chr1_S10694288	chr1	10694288	C	T	24	12	56	0	0.863541	0.0493408
		chr1_S10844935	chr1	10844935	G	C	43	244	423	18	0	0
		chr1_S10844936	chr1	10844936	G	T	4	283	417	21	0	0
		chr1_S10844953	chr1	10844953	T	A	249	37	387	0	0.969541	2.61808e-38
		chr1_S10849143	chr1	10849143	C	T	573	79	651	84	0	0
		chr1_S10899829	chr1	10899829	C	G	22	44	52	5	0	0
		chr1_S10900176	chr1	10900176	A	C	0	437	30	51	0	0
		chr1_S10900221	chr1	10900221	T	G	0	365	20	38	0	0
		chr1_S10901616	chr1	10901616	A	C	24	124	47	4	0	0
		chr1_S10901737	chr1	10901737	T	G	87	10	77	6	0	0
		chr1_S10961246	chr1	10961246	A	C	17	28	19	11	0	0
		chr1_S10961288	chr1	10961288	G	C	45	3	39	6	0	0
		chr1_S10961450	chr1	10961450	G	T	21	14	58	0	0.869228	0.167947
		chr1_S10961495	chr1	10961495	G	C	35	6	57	0	0.866442	2.31093e-05
		chr1_S10961600	chr1	10961600	A	C	6	31	22	25	0	0
		chr1_S10961627	chr1	10961627	T	C	6	30	22	22	0	0
		chr1_S10961874	chr1	10961874	A	C	30	3	44	7	0	0
		chr1_S10961918	chr1	10961918	G	A	28	3	46	4	0	0
		chr1_S10978568	chr1	10978568	T	C	1	91	22	47	0	0
		chr1_S10978598	chr1	10978598	A	G	43	26	24	28	0	0
		chr1_S10978690	chr1	10978690	C	T	42	9	27	12	0	0
		chr1_S10978693	chr1	10978693	G	C	41	10	26	13	0	0
		chr1_S10978828	chr1	10978828	G	C	33	11	57	3	0	0
		chr1_S10978874	chr1	10978874	G	A	22	12	52	0	0.850635	0.080808
		chr1_S10992277	chr1	10992277	G	A	51	0	50	6	0	0
		chr1_S10992298	chr1	10992298	G	A	26	4	24	12	0	0
		chr1_S11169005	chr1	11169005	G	A	50	1	29	7	0	0
		chr1_S11169121	chr1	11169121	T	C	11	132	32	76	0	0
		chr1_S11175235	chr1	11175235	C	A	38	25	22	35	0	0
		chr1_S11175238	chr1	11175238	A	G	38	25	22	35	0	0
		chr1_S11175402	chr1	11175402	C	G	28	33	32	35	0	0
		chr1_S11211327	chr1	11211327	C	G	79	14	273	0	0.966848	3.02231e-11
		chr1_S11211374	chr1	11211374	T	A	68	55	109	200	0	0
		chr1_S11211696	chr1	11211696	C	A	179	27	509	106	0	0
		chr1_S11212206	chr1	11212206	G	C	68	0	110	33	0	0
		chr1_S11212287	chr1	11212287	C	G	50	13	83	33	0	0
		chr1_S11212473	chr1	11212473	G	A	69	20	72	106	0	0
		chr1_S11212641	chr1	11212641	C	G	37	71	74	204	0	0
		chr1_S11212761	chr1	11212761	C	T	159	39	317	162	0	0
		chr1_S11212982	chr1	11212982	G	A	38	43	102	118	0	0
		chr1_S11245392	chr1	11245392	A	G	109	46	172	13	0	0
		chr1_S11392072	chr1	11392072	T	C	51	1	23	7	0	0
		chr1_S11392198	chr1	11392198	A	G	58	35	51	19	0	0
		chr1_S11392201	chr1	11392201	C	T	85	11	67	9	0	0
		chr1_S11392297	chr1	11392297	C	T	127	1	84	12	0	0
		chr1_S11392393	chr1	11392393	C	T	127	31	75	40	0	0
		chr1_S11392722	chr1	11392722	C	T	66	0	52	9	0	0
		chr1_S11392757	chr1	11392757	G	A	58	1	49	6	0	0
		chr1_S11392945	chr1	11392945	G	A	62	2	42	5	0	0
		chr1_S11392987	chr1	11392987	A	G	56	0	30	5	0	0
		chr1_S11394684	chr1	11394684	T	C	116	2	97	35	0	0
		chr1_S11394699	chr1	11394699	G	T	133	0	111	40	0	0
		chr1_S11395015	chr1	11395015	C	T	89	2	71	17	0	0
		chr1_S11395024	chr1	11395024	C	G	95	3	75	23	0	0
		chr1_S11396923	chr1	11396923	G	A	58	0	57	9	0	0
		chr1_S11398473	chr1	11398473	C	T	21	63	0	56	0.863541	1.18337e-05
		chr1_S11399966	chr1	11399966	G	A	280	0	185	45	0	0
		chr1_S11399990	chr1	11399990	C	A	136	178	137	125	0	0
		chr1_S11400115	chr1	11400115	T	G	34	0	25	7	0	0
		chr1_S11400494	chr1	11400494	T	C	460	7	273	90	0	0
		chr1_S11400764	chr1	11400764	C	A	598	1	405	122	0	0
		chr1_S11400779	chr1	11400779	C	T	512	60	514	0	0.970334	1.44481e-88
		chr1_S11400938	chr1	11400938	G	A	293	0	209	69	0	0
		chr1_S11401567	chr1	11401567	G	A	317	0	235	63	0	0
		chr1_S11475356	chr1	11475356	A	AAT	100	0	30	9	0	0
		chr1_S11475379	chr1	11475379	A	AG	1	100	8	27	0	0
		chr1_S11475396	chr1	11475396	A	G	0	126	3	30	0	0
		chr1_S11475453	chr1	11475453	C	T	135	13	31	25	0	0
		chr1_S11475478	chr1	11475478	G	A	148	22	34	36	0	0
		chr1_S11475484	chr1	11475484	A	G	113	59	49	25	0	0
		chr1_S11476544	chr1	11476544	T	C	60	14	91	0	0.922592	2.70938e-07
		chr1_S11476673	chr1	11476673	C	T	71	18	98	0	0.928584	5.51079e-08
		chr1_S11476702	chr1	11476702	A	G	9	40	56	1	0	0
		chr1_S11476884	chr1	11476884	T	G	60	36	41	10	0	0
		chr1_S11477044	chr1	11477044	G	C	35	54	60	14	0	0
		chr1_S11477062	chr1	11477062	C	T	41	2	31	6	0	0
		chr1_S11481521	chr1	11481521	C	T	17	29	43	16	0	0
		chr1_S11481587	chr1	11481587	C	T	30	1	13	19	0	0
		chr1_S11488283	chr1	11488283	A	G	28	61	40	40	0	0
		chr1_S11488397	chr1	11488397	A	G	14	18	27	17	0	0
		chr1_S11910598	chr1	11910598	C	T	26	7	9	41	0	0
		chr1_S11910789	chr1	11910789	G	T	31	0	30	7	0	0
		chr1_S11910860	chr1	11910860	T	C	31	6	21	10	0	0
		chr1_S11911251	chr1	11911251	G	A	51	1	24	19	0	0
		chr1_S11911466	chr1	11911466	G	T	76	9	60	1	0	0
		chr1_S11911487	chr1	11911487	T	C	97	12	55	21	0	0
		chr1_S11911538	chr1	11911538	C	T	86	25	10	62	0	0
		chr1_S11911568	chr1	11911568	A	G	73	15	8	47	0	0
		chr1_S11943417	chr1	11943417	A	G	143	0	170	45	0	0
		chr1_S11946671	chr1	11946671	G	GA	63	2	41	31	0	0
		chr1_S11946821	chr1	11946821	C	T	110	3	67	15	0	0
		chr1_S11946868	chr1	11946868	A	G	35	66	49	20	0	0
		chr1_S11946922	chr1	11946922	C	A	111	11	78	0	0.90791	1.31452e-20
		chr1_S11946973	chr1	11946973	G	C	14	138	0	107	0.934899	2.226e-25
		chr1_S11947009	chr1	11947009	G	A	195	23	169	0	0.956874	1.14724e-33
		chr1_S11947024	chr1	11947024	G	C	227	4	114	61	0	0
		chr1_S11947114	chr1	11947114	C	T	214	13	132	70	0	0
		chr1_S11947264	chr1	11947264	A	G	62	66	74	81	0	0
		chr1_S11952035	chr1	11952035	C	T	54	24	37	31	0	0
		chr1_S11952045	chr1	11952045	G	C	56	22	28	36	0	0
		chr1_S11952078	chr1	11952078	C	A	37	34	0	49	0.839351	0.645424
		chr1_S11982797	chr1	11982797	G	A	29	4	3	41	0	0
		chr1_S11982851	chr1	11982851	A	C	1	35	52	2	0	0
		chr1_S11982896	chr1	11982896	A	T	0	48	48	3	0	0
		chr1_S11982946	chr1	11982946	G	T	55	8	63	0	0.881625	8.10525e-09
		chr1_S11982957	chr1	11982957	C	G	58	6	56	0	0.863541	1.15573e-10
		chr1_S11983041	chr1	11983041	T	C	0	72	0	44	0.816606	2.81504e-20
		chr1_S11983191	chr1	11983191	G	A	50	23	48	7	0	0
		chr1_S12099506	chr1	12099506	C	A	101	67	229	33	0	0
		chr1_S12099653	chr1	12099653	A	G	176	11	165	24	0	0
		chr1_S12099709	chr1	12099709	G	A	123	0	84	14	0	0
		chr1_S12103358	chr1	12103358	C	T	61	19	55	10	0	0
		chr1_S12103596	chr1	12103596	G	A	251	33	265	0	0.966483	3.72351e-41
		chr1_S12105074	chr1	12105074	T	A	51	18	35	4	0	0
		chr1_S12105119	chr1	12105119	A	T	26	51	35	12	0	0
		chr1_S12105243	chr1	12105243	C	G	18	33	35	19	0	0
		chr1_S12105266	chr1	12105266	C	T	36	9	46	1	0	0
		chr1_S12105329	chr1	12105329	G	GA	38	13	36	1	0	0
		chr1_S12105479	chr1	12105479	G	A	35	47	56	3	0	0
		chr1_S12105568	chr1	12105568	C	A	92	129	131	21	0	0
		chr1_S12105641	chr1	12105641	A	G	252	2	147	23	0	0
		chr1_S12105893	chr1	12105893	C	T	66	23	30	2	0	0
		chr1_S12105950	chr1	12105950	A	G	78	8	30	0	0.707088	2.49025e-14
		chr1_S12106420	chr1	12106420	C	G	329	91	353	76	0	0
		chr1_S12106453	chr1	12106453	T	G	227	253	357	148	0	0
		chr1_S12106563	chr1	12106563	A	G	166	29	226	19	0	0
		chr1_S12106610	chr1	12106610	C	A	98	43	167	29	0	0
		chr1_S12106618	chr1	12106618	G	A	92	42	159	24	0	0
		chr1_S12106821	chr1	12106821	G	C	71	23	87	9	0	0
		chr1_S12106856	chr1	12106856	T	TTC	59	14	73	0	0.900562	4.24108e-07
		chr1_S12141190	chr1	12141190	C	T	305	85	282	34	0	0
		chr1_S12141355	chr1	12141355	C	T	368	93	244	54	0	0
		chr1_S12141371	chr1	12141371	A	G	311	144	235	75	0	0
		chr1_S12141394	chr1	12141394	C	T	473	58	360	1	0	0
		chr1_S12141430	chr1	12141430	C	T	483	163	442	0	0.970015	1.31791e-36
		chr1_S12141502	chr1	12141502	G	A	721	198	433	98	0	0
		chr1_S12141577	chr1	12141577	C	G	412	357	345	91	0	0
		chr1_S12141754	chr1	12141754	C	T	534	134	352	46	0	0
		chr1_S12141770	chr1	12141770	A	T	449	142	375	0	0.969394	5.73691e-37
		chr1_S12141832	chr1	12141832	G	A	366	37	291	0	0.967547	2.20248e-67
		chr1_S12141853	chr1	12141853	C	T	362	0	227	35	0	0
		chr1_S12141898	chr1	12141898	C	T	335	29	242	34	0	0
		chr1_S12141952	chr1	12141952	T	C	176	104	181	56	0	0
		chr1_S12142114	chr1	12142114	T	C	303	121	200	124	0	0
		chr1_S12142211	chr1	12142211	T	C	299	51	240	51	0	0
		chr1_S12142221	chr1	12142221	A	G	322	59	286	35	0	0
		chr1_S12142360	chr1	12142360	C	T	108	16	93	20	0	0
		chr1_S12142378	chr1	12142378	T	G	55	10	54	8	0	0
		chr1_S12146370	chr1	12146370	T	C	42	46	111	15	0	0
		chr1_S12146409	chr1	12146409	C	T	79	25	144	0	0.950951	3.22474e-07
		chr1_S12146421	chr1	12146421	T	C	100	10	142	0	0.950353	1.63956e-18
		chr1_S12146867	chr1	12146867	G	A	162	40	178	0	0.958461	1.08259e-17
		chr1_S12146903	chr1	12146903	C	T	152	21	143	0	0.950655	2.16594e-24
		chr1_S12146938	chr1	12146938	G	A	108	1	74	21	0	0
		chr1_S12149403	chr1	12149403	A	G	186	68	205	106	0	0
		chr1_S12149421	chr1	12149421	A	G	249	27	332	0	0.96867	1.49495e-44
		chr1_S12149565	chr1	12149565	C	T	364	17	349	35	0	0
		chr1_S12149574	chr1	12149574	C	T	305	73	271	111	0	0
		chr1_S12149655	chr1	12149655	T	C	49	0	44	7	0	0
		chr1_S12165778	chr1	12165778	GT	G	94	210	240	63	0	0
		chr1_S12165793	chr1	12165793	T	C	111	270	285	93	0	0
		chr1_S12165882	chr1	12165882	A	T	440	204	427	160	0	0
		chr1_S12165962	chr1	12165962	G	A	524	184	514	51	0	0
		chr1_S12166037	chr1	12166037	G	A	265	115	162	127	0	0
		chr1_S12166427	chr1	12166427	G	A	22	44	38	8	0	0
		chr1_S12166576	chr1	12166576	C	T	260	151	356	0	0.969117	1.47175e-07
		chr1_S12166586	chr1	12166586	C	T	199	123	197	59	0	0
		chr1_S12166788	chr1	12166788	A	G	67	215	197	61	0	0
		chr1_S12167088	chr1	12167088	G	A	408	254	416	190	0	0
		chr1_S12167256	chr1	12167256	A	G	134	46	135	29	0	0
		chr1_S12167764	chr1	12167764	C	T	102	89	226	34	0	0
		chr1_S12167807	chr1	12167807	A	G	200	109	294	55	0	0
		chr1_S12167882	chr1	12167882	C	G	412	120	113	302	0	0
		chr1_S12167987	chr1	12167987	A	G	207	349	0	347	0.968964	3.78364e-09
		chr1_S12168046	chr1	12168046	C	T	550	75	297	29	0	0
		chr1_S12168083	chr1	12168083	G	A	313	247	27	228	0	0
		chr1_S12168089	chr1	12168089	C	A	477	55	221	26	0	0
		chr1_S12168094	chr1	12168094	T	C	336	182	132	110	0	0
		chr1_S12168117	chr1	12168117	C	G	451	40	136	80	0	0
		chr1_S12177227	chr1	12177227	T	C	40	2	32	22	0	0
		chr1_S12185897	chr1	12185897	A	C	335	36	296	36	0	0
		chr1_S12187299	chr1	12187299	T	A	108	11	100	16	0	0
		chr1_S12187389	chr1	12187389	G	A	87	4	71	7	0	0
		chr1_S12187562	chr1	12187562	T	A	58	18	29	20	0	0
		chr1_S12188493	chr1	12188493	T	C	37	5	32	5	0	0
		chr1_S12188601	chr1	12188601	A	G	201	26	126	23	0	0
		chr1_S12188631	chr1	12188631	C	T	243	27	135	46	0	0
		chr1_S12188664	chr1	12188664	A	G	268	35	134	66	0	0
		chr1_S12188879	chr1	12188879	T	A	197	38	106	25	0	0
		chr1_S12189084	chr1	12189084	C	T	67	11	30	0	0.707088	5.02747e-10
		chr1_S12254967	chr1	12254967	A	G	58	4	27	12	0	0
		chr1_S12254982	chr1	12254982	A	ACT	55	12	36	3	0	0
		chr1_S12255416	chr1	12255416	C	A	59	22	40	5	0	0
		chr1_S12255563	chr1	12255563	T	C	73	10	42	2	0	0
		chr1_S12311185	chr1	12311185	A	T	26	20	35	11	0	0
		chr1_S12311194	chr1	12311194	T	A	42	4	37	9	0	0
		chr1_S12311243	chr1	12311243	C	T	53	5	62	11	0	0
		chr1_S12312300	chr1	12312300	G	C	17	27	26	9	0	0
		chr1_S12312435	chr1	12312435	A	G	14	25	18	14	0	0
		chr1_S12312445	chr1	12312445	G	T	30	4	28	3	0	0
		chr1_S12312990	chr1	12312990	T	G	32	7	37	8	0	0
		chr1_S12313005	chr1	12313005	T	A	35	6	41	4	0	0
		chr1_S12313075	chr1	12313075	T	G	30	7	46	7	0	0
		chr1_S12315595	chr1	12315595	T	C	4	26	26	10	0	0
		chr1_S12352082	chr1	12352082	G	T	33	1	56	6	0	0
		chr1_S12352173	chr1	12352173	G	C	46	29	216	0	0.963179	0.0398897
		chr1_S12353025	chr1	12353025	C	G	91	22	64	51	0	0
		chr1_S12353127	chr1	12353127	G	C	61	73	106	12	0	0
		chr1_S12353163	chr1	12353163	G	C	36	102	101	20	0	0
		chr1_S12353286	chr1	12353286	C	G	90	1	71	51	0	0
		chr1_S12356699	chr1	12356699	C	G	25	22	29	46	0	0
		chr1_S12357057	chr1	12357057	C	G	49	49	10	130	0	0
		chr1_S12357243	chr1	12357243	C	T	82	18	136	14	0	0
		chr1_S12357299	chr1	12357299	G	A	0	48	1	108	0	0
		chr1_S12435123	chr1	12435123	C	T	25	23	47	0	0.830909	0.412452
		chr1_S12435127	chr1	12435127	GT	G	8	34	14	33	0	0
		chr1_S12438603	chr1	12438603	C	T	23	11	23	24	0	0
		chr1_S12518694	chr1	12518694	C	T	211	59	198	47	0	0
		chr1_S12518752	chr1	12518752	G	A	0	82	0	69	0.893763	3.09818e-23
		chr1_S12518754	chr1	12518754	T	C	0	77	0	66	0.888019	9.36129e-22
		chr1_S12823121	chr1	12823121	C	T	72	12	152	1	0	0
		chr1_S12853425	chr1	12853425	G	C	15	58	24	13	0	0
		chr1_S12853743	chr1	12853743	G	GT	67	5	33	9	0	0
		chr1_S12976286	chr1	12976286	G	A	10	52	26	16	0	0
		chr1_S12976294	chr1	12976294	A	G	58	0	26	14	0	0
		chr1_S12987474	chr1	12987474	T	C	38	0	28	10	0	0
		chr1_S12988924	chr1	12988924	T	C	24	9	26	10	0	0
		chr1_S12988936	chr1	12988936	T	C	0	33	0	36	0.765259	7.16674e-09
		chr1_S12989283	chr1	12989283	G	T	50	39	87	29	0	0
		chr1_S12992219	chr1	12992219	C	T	43	2	24	13	0	0
		chr1_S13093954	chr1	13093954	G	A	40	26	1	56	0	0
		chr1_S13093972	chr1	13093972	A	G	43	22	63	0	0.881625	0.0107158
		chr1_S13094018	chr1	13094018	C	A	36	11	51	1	0	0
		chr1_S13094022	chr1	13094022	A	G	34	13	51	0	0.847042	0.00403089
		chr1_S13094068	chr1	13094068	T	C	24	13	49	1	0	0
		chr1_S13162079	chr1	13162079	A	C	32	18	8	48	0	0
		chr1_S13162266	chr1	13162266	C	T	0	45	0	53	0.854072	2.39736e-12
		chr1_S13162394	chr1	13162394	G	T	29	13	12	37	0	0
		chr1_S13359014	chr1	13359014	A	T	0	30	0	32	0.729023	5.18788e-08
		chr1_S13371835	chr1	13371835	A	G	98	18	126	0	0.944646	1.54767e-13
		chr1_S13539124	chr1	13539124	A	G	0	34	35	11	0	0
		chr1_S13588579	chr1	13588579	T	C	65	0	37	7	0	0
		chr1_S13588732	chr1	13588732	A	T	39	12	15	17	0	0
		chr1_S13642331	chr1	13642331	C	A	35	107	119	0	0.941511	0.975915
		chr1_S13642355	chr1	13642355	T	A	132	8	65	47	0	0
		chr1_S13642397	chr1	13642397	G	A	122	16	88	7	0	0
		chr1_S13642496	chr1	13642496	T	C	0	66	1	35	0	0
		chr1_S13643091	chr1	13643091	G	A	3	52	36	34	0	0
		chr1_S13643118	chr1	13643118	C	G	17	37	34	34	0	0
		chr1_S13643140	chr1	13643140	G	A	50	1	57	8	0	0
		chr1_S13643716	chr1	13643716	A	G	34	0	39	8	0	0
		chr1_S13644139	chr1	13644139	C	G	25	15	82	1	0	0
		chr1_S13684243	chr1	13684243	G	T	36	8	48	4	0	0
		chr1_S13684315	chr1	13684315	G	C	12	30	25	11	0	0
		chr1_S13787632	chr1	13787632	C	A	30	12	59	5	0	0
		chr1_S13787685	chr1	13787685	G	GA	54	7	101	0	0.930844	4.08104e-09
		chr1_S13787745	chr1	13787745	T	C	66	37	138	16	0	0
		chr1_S13787862	chr1	13787862	C	T	116	42	108	52	0	0
		chr1_S13788048	chr1	13788048	G	C	75	78	73	35	0	0
		chr1_S13788058	chr1	13788058	C	A	72	68	66	31	0	0
		chr1_S13788146	chr1	13788146	C	T	100	20	77	20	0	0
		chr1_S13788214	chr1	13788214	A	C	54	19	44	25	0	0
		chr1_S13790392	chr1	13790392	G	T	58	5	48	11	0	0
		chr1_S13794518	chr1	13794518	C	T	86	9	99	0	0.929356	1.14433e-15
		chr1_S13802552	chr1	13802552	C	T	23	48	11	40	0	0
		chr1_S13803501	chr1	13803501	G	A	20	127	35	93	0	0
		chr1_S13803936	chr1	13803936	G	A	108	85	88	79	0	0
		chr1_S13804057	chr1	13804057	C	T	102	117	62	97	0	0
		chr1_S13804345	chr1	13804345	T	C	25	30	14	45	0	0
		chr1_S13805103	chr1	13805103	C	A	93	66	43	83	0	0
		chr1_S14096859	chr1	14096859	G	A	142	13	156	1	0	0
		chr1_S14097017	chr1	14097017	A	G	32	0	23	15	0	0
		chr1_S14099077	chr1	14099077	G	C	77	2	16	19	0	0
		chr1_S14099094	chr1	14099094	C	T	70	0	27	4	0	0
		chr1_S14099102	chr1	14099102	T	C	21	50	0	32	0.729023	0.00101641
		chr1_S14099174	chr1	14099174	TG	T	41	4	17	17	0	0
		chr1_S14099237	chr1	14099237	A	G	48	6	50	0	0.843285	2.92516e-08
		chr1_S14099283	chr1	14099283	G	A	14	31	39	0	0.787232	0.965024
		chr1_S14099316	chr1	14099316	C	T	37	0	25	7	0	0
		chr1_S14099831	chr1	14099831	C	G	31	3	21	16	0	0
		chr1_S14099867	chr1	14099867	G	A	35	6	23	16	0	0
		chr1_S14100004	chr1	14100004	G	A	41	3	24	11	0	0
		chr1_S14101592	chr1	14101592	A	T	56	0	11	32	0	0
		chr1_S14101594	chr1	14101594	T	C	51	0	9	30	0	0
		chr1_S14106252	chr1	14106252	T	C	339	22	63	99	0	0
		chr1_S14106285	chr1	14106285	A	G	216	22	18	18	0	0
		chr1_S14166096	chr1	14166096	G	A	96	7	108	12	0	0
		chr1_S14166111	chr1	14166111	C	G	44	88	71	81	0	0
		chr1_S14169005	chr1	14169005	G	C	63	14	67	6	0	0
		chr1_S14169263	chr1	14169263	G	C	12	53	0	55	0.860517	1.16979e-06
		chr1_S14169348	chr1	14169348	C	T	34	5	36	0	0.765259	1.37548e-05
		chr1_S14487996	chr1	14487996	A	G	30	4	33	0	0.738955	3.55899e-05
		chr1_S14488005	chr1	14488005	T	G	34	4	33	0	0.738955	4.42667e-06
		chr1_S14488385	chr1	14488385	T	C	47	22	43	0	0.811337	0.0037003
		chr1_S14489112	chr1	14489112	T	C	33	14	53	0	0.854072	0.00855575
		chr1_S14495245	chr1	14495245	G	C	75	0	64	16	0	0
		chr1_S14495294	chr1	14495294	G	A	30	19	56	0	0.863541	0.0893965
		chr1_S14495338	chr1	14495338	G	A	46	0	46	7	0	0
		chr1_S14548299	chr1	14548299	A	G	39	14	21	14	0	0
		chr1_S14550773	chr1	14550773	G	T	115	23	97	15	0	0
		chr1_S14550816	chr1	14550816	C	T	161	13	97	46	0	0
		chr1_S14550906	chr1	14550906	A	G	56	13	52	4	0	0
		chr1_S14550932	chr1	14550932	G	A	45	1	33	5	0	0
		chr1_S14550944	chr1	14550944	T	C	29	9	26	4	0	0
		chr1_S14624722	chr1	14624722	T	TGA	33	76	16	67	0	0
		chr1_S14638947	chr1	14638947	A	G	7	42	11	27	0	0
		chr1_S14639024	chr1	14639024	T	C	42	54	65	12	0	0
		chr1_S14639072	chr1	14639072	C	CT	40	27	22	35	0	0
		chr1_S14675001	chr1	14675001	T	G	2	48	2	68	0	0
		chr1_S14675124	chr1	14675124	A	T	5	57	0	53	0.854072	4.53363e-11
		chr1_S14675181	chr1	14675181	G	A	16	38	30	18	0	0
		chr1_S14675289	chr1	14675289	T	A	3	51	0	37	0.773014	5.44902e-11
		chr1_S14683352	chr1	14683352	T	G	4	26	0	34	0.748273	0.000258811
		chr1_S14805544	chr1	14805544	G	C	26	4	8	24	0	0
		chr1_S14805736	chr1	14805736	A	C	90	3	29	18	0	0
		chr1_S14805772	chr1	14805772	A	T	109	0	39	25	0	0
		chr1_S14806037	chr1	14806037	C	T	56	1	43	34	0	0
		chr1_S14806084	chr1	14806084	T	C	75	4	50	45	0	0
		chr1_S14806085	chr1	14806085	G	A	80	0	80	17	0	0
		chr1_S14806347	chr1	14806347	A	G	38	5	51	4	0	0
		chr1_S14808657	chr1	14808657	A	G	81	2	26	12	0	0
		chr1_S14808687	chr1	14808687	A	G	89	2	41	12	0	0
		chr1_S14808711	chr1	14808711	T	C	91	2	48	17	0	0
		chr1_S14808806	chr1	14808806	C	G	18	40	89	15	0	0
		chr1_S14808945	chr1	14808945	G	C	11	52	95	19	0	0
		chr1_S14852465	chr1	14852465	C	G	53	19	24	17	0	0
		chr1_S14853328	chr1	14853328	C	T	49	0	32	19	0	0
		chr1_S14853340	chr1	14853340	G	A	44	0	13	39	0	0
		chr1_S14894980	chr1	14894980	G	A	125	40	132	14	0	0
		chr1_S14895039	chr1	14895039	T	C	25	65	0	76	0.905109	5.43511e-05
		chr1_S14899290	chr1	14899290	A	C	26	17	6	27	0	0
		chr1_S14899400	chr1	14899400	G	A	20	22	6	27	0	0
		chr1_S14942882	chr1	14942882	G	T	61	32	46	61	0	0
		chr1_S14943092	chr1	14943092	G	A	24	55	32	117	0	0
		chr1_S14943125	chr1	14943125	T	C	44	99	37	192	0	0
		chr1_S14943306	chr1	14943306	C	G	27	10	71	0	0.897276	0.00943989
		chr1_S15070790	chr1	15070790	G	T	196	27	170	57	0	0
		chr1_S15070850	chr1	15070850	G	C	31	39	48	27	0	0
		chr1_S15134950	chr1	15134950	T	G	75	0	109	42	0	0
		chr1_S15134951	chr1	15134951	G	A	75	0	109	42	0	0
		chr1_S15168971	chr1	15168971	A	AAG	342	55	475	0	0.970191	3.34956e-50
		chr1_S15169626	chr1	15169626	T	C	32	0	17	22	0	0
		chr1_S15169714	chr1	15169714	T	G	390	22	335	63	0	0
		chr1_S15169728	chr1	15169728	A	G	280	165	359	82	0	0
		chr1_S15169876	chr1	15169876	C	G	290	73	195	111	0	0
		chr1_S15169878	chr1	15169878	A	G	284	71	193	105	0	0
		chr1_S15169945	chr1	15169945	G	A	218	0	83	47	0	0
		chr1_S15169950	chr1	15169950	G	A	160	59	124	0	0.943797	2.2221e-11
		chr1_S15170100	chr1	15170100	G	C	118	73	105	113	0	0
		chr1_S15170190	chr1	15170190	G	C	158	50	106	98	0	0
		chr1_S15170292	chr1	15170292	T	C	163	68	88	177	0	0
		chr1_S15170295	chr1	15170295	C	T	153	79	88	178	0	0
		chr1_S15170362	chr1	15170362	C	T	278	33	370	37	0	0
		chr1_S15170385	chr1	15170385	C	T	232	136	418	65	0	0
		chr1_S15170386	chr1	15170386	G	C	339	51	497	1	0	0
		chr1_S15170841	chr1	15170841	T	C	308	46	490	0	0.970253	3.33653e-47
		chr1_S15170880	chr1	15170880	C	T	184	209	79	447	0	0
		chr1_S15170901	chr1	15170901	A	G	267	142	446	73	0	0
		chr1_S15171187	chr1	15171187	C	T	132	18	213	8	0	0
		chr1_S15353521	chr1	15353521	C	T	75	7	141	3	0	0
		chr1_S15354211	chr1	15354211	A	G	104	152	225	86	0	0
		chr1_S15354265	chr1	15354265	C	T	195	307	452	152	0	0
		chr1_S15355192	chr1	15355192	C	T	91	152	221	76	0	0
		chr1_S15415143	chr1	15415143	C	T	100	85	36	0	0.765259	0.158101
		chr1_S15727370	chr1	15727370	G	A	15	19	27	10	0	0
		chr1_S15727422	chr1	15727422	G	C	106	14	141	0	0.950046	1.83887e-17
		chr1_S15727428	chr1	15727428	G	A	106	15	141	0	0.950046	6.88231e-17
		chr1_S15735792	chr1	15735792	A	G	25	57	64	41	0	0
		chr1_S15735851	chr1	15735851	G	C	32	103	94	58	0	0
		chr1_S15775277	chr1	15775277	A	G	109	9	35	33	0	0
		chr1_S15775282	chr1	15775282	A	T	111	10	18	51	0	0
		chr1_S15775455	chr1	15775455	T	C	254	14	69	29	0	0
		chr1_S15775472	chr1	15775472	T	A	301	7	87	14	0	0
		chr1_S15775492	chr1	15775492	A	G	297	4	69	38	0	0
		chr1_S15775620	chr1	15775620	A	G	148	22	37	103	0	0
		chr1_S15776215	chr1	15776215	G	A	38	8	7	45	0	0
		chr1_S15776768	chr1	15776768	T	C	247	28	311	1	0	0
		chr1_S15776815	chr1	15776815	C	A	198	41	44	217	0	0
		chr1_S15776966	chr1	15776966	C	T	75	18	21	61	0	0
		chr1_S15776990	chr1	15776990	G	A	47	5	18	32	0	0
		chr1_S15778049	chr1	15778049	A	C	185	2	50	31	0	0
		chr1_S15778077	chr1	15778077	A	G	214	1	55	22	0	0
		chr1_S15778103	chr1	15778103	C	G	171	24	48	1	0	0
		chr1_S15784957	chr1	15784957	A	G	78	6	59	7	0	0
		chr1_S15785049	chr1	15785049	T	C	62	12	0	42	0.805787	0.975915
		chr1_S15786650	chr1	15786650	A	AAT	0	42	1	50	0	0
		chr1_S15786695	chr1	15786695	A	T	62	11	83	4	0	0
		chr1_S15786801	chr1	15786801	C	G	89	64	154	30	0	0
		chr1_S15786901	chr1	15786901	T	C	75	188	47	217	0	0
		chr1_S15787263	chr1	15787263	G	A	17	211	26	160	0	0
		chr1_S15806456	chr1	15806456	G	C	70	41	11	65	0	0
		chr1_S15806516	chr1	15806516	C	A	152	2	107	25	0	0
		chr1_S15806517	chr1	15806517	T	G	85	70	112	19	0	0
		chr1_S15806519	chr1	15806519	A	G	85	69	112	19	0	0
		chr1_S15806615	chr1	15806615	T	C	177	19	143	0	0.950655	8.14866e-32
		chr1_S15808918	chr1	15808918	A	C	0	32	0	32	0.729023	1.38812e-08
		chr1_S15992259	chr1	15992259	T	G	0	54	0	70	0.895549	5.60495e-15
		chr1_S15992304	chr1	15992304	G	A	45	5	65	0	0.885964	4.09419e-08
		chr1_S16209585	chr1	16209585	A	G	34	12	34	0	0.748273	0.0024619
		chr1_S16209629	chr1	16209629	T	C	25	13	30	0	0.707088	0.052849
		chr1_S16333669	chr1	16333669	T	A	64	2	30	15	0	0
		chr1_S16333759	chr1	16333759	C	A	82	0	44	6	0	0
		chr1_S16334675	chr1	16334675	C	T	43	0	41	6	0	0
		chr1_S16334695	chr1	16334695	C	T	38	5	20	28	0	0
		chr1_S16334715	chr1	16334715	C	T	38	5	20	28	0	0
		chr1_S16335539	chr1	16335539	G	A	140	43	77	142	0	0
		chr1_S16335806	chr1	16335806	A	T	64	16	35	56	0	0
		chr1_S16335820	chr1	16335820	C	T	61	0	65	11	0	0
		chr1_S16340490	chr1	16340490	C	T	30	9	26	27	0	0
		chr1_S16341050	chr1	16341050	C	G	56	16	23	26	0	0
		chr1_S16349323	chr1	16349323	A	G	83	5	34	10	0	0
		chr1_S16349410	chr1	16349410	C	T	89	17	44	42	0	0
		chr1_S16370497	chr1	16370497	G	C	38	7	14	26	0	0
		chr1_S16372196	chr1	16372196	A	G	50	17	13	32	0	0
		chr1_S16372505	chr1	16372505	C	G	51	11	47	3	0	0
		chr1_S16372587	chr1	16372587	G	C	33	25	0	42	0.805787	0.829426
		chr1_S16468948	chr1	16468948	T	C	93	19	167	31	0	0
		chr1_S16468982	chr1	16468982	G	C	101	21	182	0	0.959096	7.55184e-13
		chr1_S16469000	chr1	16469000	C	G	66	61	88	97	0	0
		chr1_S16469016	chr1	16469016	C	A	81	27	150	8	0	0
		chr1_S16473581	chr1	16473581	G	C	105	33	160	55	0	0
		chr1_S16473643	chr1	16473643	A	G	50	50	160	39	0	0
		chr1_S16473659	chr1	16473659	A	G	78	8	174	0	0.957784	2.49025e-14
		chr1_S16473780	chr1	16473780	C	A	37	8	115	0	0.939499	5.42748e-05
		chr1_S16575183	chr1	16575183	G	C	49	11	39	32	0	0
		chr1_S16575253	chr1	16575253	G	A	60	0	48	11	0	0
		chr1_S16575301	chr1	16575301	G	A	68	0	48	19	0	0
		chr1_S16575355	chr1	16575355	G	T	76	8	122	0	0.942911	7.83037e-14
		chr1_S16576478	chr1	16576478	C	T	32	90	45	65	0	0
		chr1_S16576565	chr1	16576565	A	G	143	9	83	37	0	0
		chr1_S16576631	chr1	16576631	G	A	17	30	11	25	0	0
		chr1_S16577578	chr1	16577578	T	C	7	24	6	26	0	0
		chr1_S16578906	chr1	16578906	T	C	46	3	61	16	0	0
		chr1_S16579023	chr1	16579023	C	T	28	65	29	65	0	0
		chr1_S16579035	chr1	16579035	C	T	26	58	27	57	0	0
		chr1_S16579690	chr1	16579690	A	C	11	65	31	53	0	0
		chr1_S16579851	chr1	16579851	T	C	17	88	11	121	0	0
		chr1_S16580398	chr1	16580398	A	T	11	50	2	52	0	0
		chr1_S16580404	chr1	16580404	G	C	19	42	14	40	0	0
		chr1_S16580741	chr1	16580741	T	A	14	43	26	31	0	0
		chr1_S16580815	chr1	16580815	A	G	20	36	9	36	0	0
		chr1_S16580851	chr1	16580851	G	T	47	0	28	14	0	0
		chr1_S16580865	chr1	16580865	C	T	30	18	22	17	0	0
		chr1_S16580875	chr1	16580875	G	A	50	0	28	10	0	0
		chr1_S16580879	chr1	16580879	G	A	52	6	44	1	0	0
		chr1_S16580909	chr1	16580909	G	A	24	28	29	21	0	0
		chr1_S16580968	chr1	16580968	G	T	27	38	43	21	0	0
		chr1_S16581034	chr1	16581034	G	A	60	0	50	6	0	0
		chr1_S16581094	chr1	16581094	G	A	15	41	24	26	0	0
		chr1_S16581235	chr1	16581235	G	T	98	0	48	25	0	0
		chr1_S16581244	chr1	16581244	C	A	20	79	29	44	0	0
		chr1_S16581250	chr1	16581250	A	T	88	0	42	25	0	0
		chr1_S16581396	chr1	16581396	C	T	20	16	26	8	0	0
		chr1_S16581401	chr1	16581401	G	A	17	17	7	25	0	0
		chr1_S16587305	chr1	16587305	T	C	0	37	54	34	0	0
		chr1_S16587350	chr1	16587350	T	C	24	91	170	0	0.957062	0.975915
		chr1_S16587393	chr1	16587393	G	T	23	100	170	0	0.957062	0.975915
		chr1_S16587496	chr1	16587496	C	T	18	139	98	8	0	0
		chr1_S16587773	chr1	16587773	G	C	5	56	54	15	0	0
		chr1_S16587870	chr1	16587870	A	G	70	1	63	10	0	0
[truncated: 63,534 more rows]
