# Supplementary material for: Bulked Segregant RNA-seq Reveals Differential Expression and SNPs of Candidate Genes Associated with Waterlogging Tolerance in Maize
Source: Front Plant Sci. 2017 Jun 14;8:1022. doi: 10.3389/fpls.2017.01022 (PMC5470080; doi:10.3389/fpls.2017.01022)
Supplement: TABLE S7 — A total of 128 SNPs with high probabilities (>0.9) between the tolerant and sensitive pools under waterlogging. [file Table_7.XLS]

## Sheet: Sheet1
		SNPID	Gene ID	Chr	Location	ref	alt-SNP	Sensitive pools-ref-reads	Sensitive pools-alt-reads	Tolerant pools-ref-reads	Tolerant pools-alt-reads	Probability Sensitive pools	Probability Tolerant pools
		chr5_S14072828	GRMZM2G165901	chr5	14072828	T	C	2	1061	0	941	0.921144	1.150575e-311
		chr4_S236413047	GRMZM2G169020	chr4	236413047	A	T	37	154	433	0	0.982271	0.976
		chr4_S238740286	GRMZM2G027726	chr4	238740286	C	G	13	55	224	0	0.980285	0.976
		chr4_S238740295	GRMZM2G027726	chr4	238740295	A	C	57	11	0	222	0.980218	0.976
		chr8_S100869512	GRMZM2G026470	chr8	100869512	A	C	64	166	324	0	0.979526	0.976
		chr8_S164816563	GRMZM2G172829	chr8	164816563	T	C	107	178	318	0	0.979404	0.976
		chr4_S240106596	GRMZM2G079348	chr4	240106596	G	A	32	62	249	0	0.980948	0.975
		chr4_S236372902	GRMZM2G168629	chr4	236372902	C	G	0	61	174	0	0.977615	0.976
		chr4_S197530878	GRMZM2G131957	chr4	197530878	G	A	59	100	179	0	0.978012	0.976
		chr8_S118167603	AC197705.4_FG001	chr8	118167603	C	A	92	195	210	0	0.974596	0.976
		chr8_S129789309	GRMZM2G365774	chr8	129789309	G	A	12	42	187	0	0.972291	0.976
		chr8_S118167591	AC197705.4_FG001	chr8	118167591	C	T	76	142	186	0	0.972171	0.976
		chr4_S4867155	GRMZM2G468260	chr4	4867155	G	A	6	65	127	0	0.970669	0.976
		chr1_S110493419	GRMZM2G088765	chr1	110493419	G	C	83	171	466	0	0.970149	0.976
		chr1_S279913416	GRMZM2G400714	chr1	279913416	C	T	593	327	0	422	0.969874	0.976
		chr4_S191767453	GRMZM2G142344	chr4	191767453	A	G	66	26	0	123	0.969625	0.976
		chr1_S17527021	AC206951.3_FG017	chr1	17527021	G	C	50	120	404	0	0.969719	0.976
		chr1_S279121871	GRMZM2G050512	chr1	279121871	C	T	111	198	354	0	0.969085	0.976
		chr1_S209988990	GRMZM2G016521	chr1	209988990	T	C	231	87	0	322	0.968444	0.976
		chr1_S63848130	GRMZM2G024234	chr1	63848130	A	G	94	200	321	0	0.96842	0.976
		chr4_S4866931	GRMZM2G468260	chr4	4866931	T	C	20	39	179	0	0.978012	0.966
		chr8_S90425875	GRMZM2G159344	chr8	90425875	T	G	95	5	0	154	0.967114	0.976
		chr8_S90425756	GRMZM2G159344	chr8	90425756	A	G	66	29	0	153	0.966908	0.976
		chr4_S235274348	GRMZM2G018837	chr4	235274348	G	T	31	85	114	0	0.966821	0.976
		chr1_S91876364	GRMZM2G176595	chr1	91876364	G	T	65	107	278	0	0.967058	0.975
		chr1_S60265093	GRMZM2G144868	chr1	60265093	A	G	62	14	0	248	0.965572	0.976
		chr4_S236953671		chr4	236953671	C	A	10	41	110	0	0.96533	0.976
		chr4_S143514230	GRMZM2G063917	chr4	143514230	T	C	93	16	0	108	0.964518	0.976
		chr4_S18022932	GRMZM2G009387	chr4	18022932	G	A	30	55	120	0	0.968766	0.972
		chr4_S211594310	GRMZM2G014071	chr4	211594310	T	G	54	32	0	147	0.974557	0.966
		chr4_S26425108	GRMZM2G089995	chr4	26425108	CAG	C	12	27	223	0	0.980252	0.96
		chr4_S26425108	GRMZM2G090010	chr4	26425108	CAG	C	12	27	223	0	0.980252	0.96
		chr4_S2865869	GRMZM2G139828	chr4	2865869	A	G	110	31	0	107	0.964093	0.976
		chr8_S90425751	GRMZM2G159344	chr8	90425751	T	G	83	9	0	140	0.963848	0.976
		chr1_S213098190	GRMZM2G161245	chr1	213098190	A	T	76	109	549	0	0.970421	0.969
		chr1_S17526936	AC206951.3_FG017	chr1	17526936	C	A	49	87	232	0	0.964506	0.975
		chr1_S235645869	GRMZM2G115646	chr1	235645869	C	T	270	37	0	223	0.963796	0.976
		chr1_S285137381	GRMZM2G058760	chr1	285137381	G	A	105	53	0	223	0.963796	0.976
		chr1_S187094308	GRMZM2G059129	chr1	187094308	G	C	36	109	222	0	0.963711	0.976
		chr4_S14815014	GRMZM2G139621	chr4	14815014	T	C	20	44	110	0	0.96533	0.974
		chr1_S46129186	GRMZM2G030016	chr1	46129186	C	G	364	106	0	209	0.962497	0.976
		chr8_S129789282	GRMZM2G365774	chr8	129789282	G	C	14	32	166	0	0.969332	0.968
		chr1_S228151744	GRMZM2G057451	chr1	228151744	C	T	355	80	0	195	0.960907	0.976
		chr1_S287706148	GRMZM2G074404	chr1	287706148	A	G	100	40	0	191	0.960388	0.976
		chr8_S163002678	GRMZM2G022958	chr8	163002678	C	T	55	143	126	0	0.959574	0.976
		chr1_S224373138	GRMZM2G414727	chr1	224373138	C	G	167	209	589	0	0.970488	0.965
		chr1_S266369022	GRMZM2G072578	chr1	266369022	G	A	18	49	183	0	0.959249	0.976
		chr1_S228151671	GRMZM2G057451	chr1	228151671	C	A	383	65	0	180	0.958784	0.976
		chr1_S2039528	GRMZM2G164696	chr1	2039528	C	T	30	90	180	0	0.958784	0.976
		chr4_S186874603	GRMZM2G075942	chr4	186874603	T	G	13	33	102	0	0.961771	0.972
		chr1_S210598404	GRMZM2G428554	chr1	210598404	A	G	23	57	176	0	0.958128	0.976
		chr1_S226177912	GRMZM5G856734	chr1	226177912	C	T	67	124	174	0	0.957784	0.976
		chr1_S16587350	GRMZM2G319057	chr1	16587350	T	C	24	91	170	0	0.957062	0.976
		chr1_S16587393	GRMZM2G319057	chr1	16587393	G	T	23	100	170	0	0.957062	0.976
		chr8_S131681208	GRMZM2G012584	chr8	131681208	A	G	29	64	117	0	0.956097	0.976
		chr1_S166805435	GRMZM2G038893	chr1	166805435	T	G	149	96	0	161	0.95525	0.976
		chr1_S60093359	GRMZM2G378907	chr1	60093359	T	C	162	68	0	153	0.953388	0.976
		chr4_S201733990	GRMZM2G008106	chr4	201733990	C	G	86	20	0	88	0.952963	0.976
		chr1_S60093484	GRMZM2G378907	chr1	60093484	A	C	141	76	0	152	0.953136	0.976
		chr1_S91771137	GRMZM2G082916	chr1	91771137	C	T	57	88	171	0	0.957247	0.971
		chr4_S240233939	GRMZM2G010280	chr4	240233939	C	T	110	7	0	87	0.952166	0.976
		chr4_S18022394	GRMZM2G009387	chr4	18022394	G	A	48	72	109	0	0.96493	0.963
		chr4_S199958859	GRMZM2G098557	chr4	199958859	A	G	46	67	140	0	0.973407	0.954
		chr4_S154261345	GRMZM2G073770	chr4	154261345	T	C	81	12	0	86	0.951342	0.976
		chr1_S299129454	GRMZM2G176612	chr1	299129454	T	C	102	37	0	146	0.951527	0.976
		chr4_S36760516	GRMZM2G351382	chr4	36760516	G	T	16	44	86	0	0.951342	0.976
		chr4_S236372995	GRMZM2G168629	chr4	236372995	A	G	1	30	85	0	0.950488	0.976
		chr1_S270669124	GRMZM2G143238	chr1	270669124	G	A	115	43	0	142	0.950353	0.976
		chr1_S193043132	GRMZM2G012453	chr1	193043132	C	G	78	115	153	0	0.953388	0.973
		chr8_S40678403	GRMZM2G123143	chr8	40678403	C	A	64	97	112	0	0.953846	0.972
		chr1_S228245088		chr1	228245088	TC	T	95	16	0	138	0.949088	0.976
		chr1_S227241459	GRMZM2G449133	chr1	227241459	G	A	99	22	0	132	0.946998	0.976
		chr1_S266369016	GRMZM2G072578	chr1	266369016	T	A	23	42	181	0	0.958941	0.963
		chr4_S227274910	GRMZM2G074122	chr4	227274910	A	G	64	21	0	80	0.945744	0.976
		chr1_S28799268	GRMZM2G103579	chr1	28799268	G	A	43	114	127	0	0.945058	0.976
		chr1_S166805748	GRMZM2G038893	chr1	166805748	C	T	159	48	0	127	0.945058	0.976
		chr4_S184892495	GRMZM5G886096	chr4	184892495	T	C	111	26	0	79	0.94469	0.976
		chr1_S166805745	GRMZM2G038893	chr1	166805745	G	A	158	46	0	125	0.944226	0.976
		chr1_S264202889	GRMZM2G109130	chr1	264202889	AAG	A	9	22	253	0	0.965861	0.954
		chr8_S90579471	GRMZM2G060210	chr8	90579471	A	T	21	39	122	0	0.958111	0.962
		chr6_S9204349	GRMZM2G066460	chr6	9204349	C	T	199	279	646	0	0.942206	0.977
		chr1_S180691059	GRMZM2G423476	chr1	180691059	T	C	16	105	122	0	0.942911	0.976
		chr4_S67652409	GRMZM2G359986	chr4	67652409	G	T	146	14	0	77	0.942462	0.976
		chr6_S6899038	GRMZM2G180625	chr6	6899038	A	G	6	28	472	0	0.940957	0.977
		chr1_S13642331	GRMZM2G004641	chr1	13642331	C	A	35	107	119	0	0.941511	0.976
		chr1_S21776428	GRMZM2G114055	chr1	21776428	A	G	60	97	122	0	0.942911	0.974
		chr1_S110492211	GRMZM2G088765	chr1	110492211	C	G	17	48	118	0	0.941025	0.976
		chr4_S235274241	GRMZM2G018837	chr4	235274241	C	T	18	53	75	0	0.940064	0.976
		chr1_S60093454	GRMZM2G378907	chr1	60093454	C	T	133	56	0	116	0.940019	0.976
		chr1_S291796899	GRMZM2G004459	chr1	291796899	A	G	98	127	184	0	0.959399	0.956
		chr6_S72476368	GRMZM2G039009	chr6	72476368	C	G	96	322	324	0	0.937786	0.977
		chr1_S28449533	GRMZM2G099860	chr1	28449533	C	G	33	88	114	0	0.938968	0.976
		chr1_S299114102	GRMZM2G590033	chr1	299114102	C	G	70	25	0	114	0.938968	0.976
		chr6_S153240278	GRMZM5G869403	chr6	153240278	A	G	105	185	306	0	0.937088	0.977
		chr1_S279682235	GRMZM2G307252	chr1	279682235	CT	C	92	117	431	0	0.969942	0.944
		chr6_S147730330	GRMZM2G070199	chr6	147730330	G	C	109	69	0	315	0.93745	0.976
		chr6_S35894000	GRMZM2G035741	chr6	35894000	C	T	19	73	290	0	0.936367	0.977
		chr4_S186874505	GRMZM2G075942	chr4	186874505	C	A	13	26	117	0	0.967834	0.945
		chr8_S172117075		chr8	172117075	T	C	24	42	113	0	0.954317	0.959
		chr4_S240233930	GRMZM2G010280	chr4	240233930	C	T	104	6	0	72	0.936111	0.976
		chr4_S143512832	GRMZM2G063917	chr4	143512832	C	T	46	19	0	72	0.936111	0.975
		chr1_S293997666	GRMZM2G055802	chr1	293997666	A	G	127	19	0	108	0.935521	0.976
		chr8_S172119344		chr8	172119344	C	T	44	63	148	0	0.965817	0.945
		chr6_S118790098	GRMZM2G095404	chr6	118790098	T	C	38	10	0	224	0.931819	0.977
		chr6_S85797266	GRMZM2G365961	chr6	85797266	T	A	89	172	213	0	0.930674	0.977
		chr4_S143512829	GRMZM2G063917	chr4	143512829	C	A	44	18	0	69	0.931671	0.975
		chr1_S5531718	GRMZM2G055704	chr1	5531718	C	G	210	61	0	100	0.930109	0.976
		chr1_S299126583	GRMZM2G176612	chr1	299126583	A	C	102	25	0	100	0.930109	0.976
		chr4_S28425959	GRMZM2G093606	chr4	28425959	C	T	7	23	71	0	0.934688	0.97
		chr8_S22678572	AC187157.4_FG002	chr8	22678572	C	T	26	44	101	0	0.947861	0.957
		chr4_S228623266	GRMZM2G020196	chr4	228623266	C	T	33	51	89	0	0.953734	0.95
		chr1_S289562047	GRMZM2G176630	chr1	289562047	A	G	34	74	98	0	0.928584	0.976
		chr4_S224036763	GRMZM2G053934	chr4	224036763	G	C	25	41	92	0	0.955898	0.948
		chr10_S3063113	GRMZM2G068465	chr10	3063113	G	A	275	438	951	0	0.94264	0.961
		chr1_S110492130	GRMZM2G088765	chr1	110492130	G	A	15	39	98	0	0.928584	0.975
		chr1_S183842320	GRMZM2G113899	chr1	183842320	G	C	78	34	0	96	0.926981	0.976
		chr4_S189157943	GRMZM2G055643	chr4	189157943	C	T	72	47	0	72	0.936111	0.966
		chr1_S5954256	GRMZM2G065718	chr1	5954256	C	T	8	35	93	0	0.924417	0.976
		chr1_S155677402	GRMZM2G179325	chr1	155677402	G	A	12	40	93	0	0.924417	0.976
		chr7_S165458273	GRMZM2G089736	chr7	165458273	A	T	354	205	0	419	0.920458	0.98
		chr1_S34670281	GRMZM2G058870	chr1	34670281	G	C	55	23	0	93	0.924417	0.976
		chr1_S107883612	GRMZM2G159992	chr1	107883612	G	T	80	28	0	92	0.923516	0.976
		chr1_S33216647	GRMZM2G346861	chr1	33216647	A	G	12	49	92	0	0.923516	0.976
		chr8_S172122645		chr8	172122645	A	C	70	90	164	0	0.968993	0.93
		chr8_S138646900	GRMZM2G409343	chr8	138646900	G	A	46	20	0	75	0.924341	0.975
		chr7_S168006102	GRMZM2G099207	chr7	168006102	G	A	35	125	376	0	0.9196	0.98
		chr4_S236412983	GRMZM2G169020	chr4	236412983	T	TA	43	58	529	0	0.982354	0.916
		chr6_S79194651	GRMZM2G127948	chr6	79194651	T	C	17	39	165	0	0.923022	0.975
