# Supplementary material for: Bulked Segregant RNA-seq Reveals Differential Expression and SNPs of Candidate Genes Associated with Waterlogging Tolerance in Maize
Source: Front Plant Sci. 2017 Jun 14;8:1022. doi: 10.3389/fpls.2017.01022 (PMC5470080; doi:10.3389/fpls.2017.01022)
Supplement: TABLE S8 — The putative function of 18 genes with high-probability. [file Table_8.XLSX]

## Sheet: Sheet1
	18 genes with high-probability SNP	Homologous gene in Arabidopsis	Functional annotation	Homologous gene in rice	Functional annotation
	GRMZM2G164696	AT5G23860.1	(TUB8) tubulin beta 8	LOC_Os03g01530	Tubulin/FtsZ domain containing protein putative expressed
	GRMZM2G055704	AT1G01490.1	Heavy metal transport/detoxification superfamily protein	LOC_Os03g03500.1	heavy metal-associated domain containing protein expressed
	GRMZM2G319057	AT1G72510.1	Protein of unknown function (DUF1677)	LOC_Os03g08250.1	Expressed protein
	GRMZM2G114055	AT2G14820.1	(NPY2) Phototropic-responsive NPH3 family protein	LOC_Os03g10800	BTBN24 - Bric-a-Brac Tramtrack Broad Complex BTB domain with non-phototropic hypocotyl 3 NPH3 domain expressed
	GRMZM2G099860	AT1G68020.2	UDP-Glycosyltransferase / trehalose-phosphatase family protein	LOC_Os03g12360.1	Trehalose-6-phosphate synthase putative expressed
	GRMZM2G346861	AT4G38660.1	Pathogenesis-related thaumatin superfamily protein	LOC_Os03g14030.1	Thaumatin putative expressed
	GRMZM2G082916	AT1G13980.1	(EMB30, GN, VAN7) sec7 domain-containing protein	LOC_Os02g22090.1	Pattern formation protein EMB30 putative expressed
	GRMZM2G088765	AT5G06720.1	(ATPA2, PA2) peroxidase 2	LOC_Os10g02040.1	Peroxidase precursor putative expressed
	GRMZM2G179325	AT2G29065.1	GRAS family transcription factor	LOC_Os12g38490.1	SCARECROW putative expressed
	GRMZM2G038893	AT2G23450.1	Protein kinase superfamily protein	LOC_Os12g40419.3	Protein kinase domain containing protein expressed
	GRMZM2G016521	AT5G57510.1	Expressed protein	LOC_Os08g34800.1	Expressed protein
	GRMZM2G057451	AT1G03610.1	Protein of unknown function	LOC_Os10g35150.1	Expressed protein
	GRMZM2G074404	AT1G03070.1	Bax inhibitor-1 family protein	LOC_Os03g58150.1	Transmembrane BAX inhibitor motif-containing protein putative expressed
	GRMZM2G004459	AT5G27540.1	(emb2473, MIRO1) MIRO-related GTP-ase 1	LOC_Os03g59590.1	ATP/GTP/Ca++ binding protein putative expressed
	GRMZM2G055802			LOC_Os03g60840.1	BBTI13 - Bowman-Birk type bran trypsin inhibitor precursor expressed
	GRMZM2G176612	AT4G17890.1	(AGD8) ARF-GAP domain 8	LOC_Os03g63710.1	GTPase-activating protein putative expressed
	AC187157.4	AT4G32800.1	Integrase-type DNA-binding superfamily protein	LOC_Os01g10370.1	AP2 domain containing protein expressed
	GRMZM2G159344
